# Supplementary material for: Tetraspanin-enriched microdomains play an important role in pathogenesis in the protozoan parasite Entamoeba histolytica
Source: PLoS Pathog. 2024 Oct 3;20(10):e1012151. doi: 10.1371/journal.ppat.1012151 (PMC11478834; doi:10.1371/journal.ppat.1012151)
Supplement: S1 File — (XLSX) [file ppat.1012151.s016.xlsx]

## Sheet: 1stT4Ex
The exclusive hits (the proteins which the QV in mock-HA samples are 0) from the first trial of TSPAN4-HA Co-IP Mass-spectrometry analysis
				Quantitative value (QV)
				(Normalized Total Spectra)
Identified Proteins	Accession Number	Alternate Accession Number	Molecular Weight	TSPAN4-HA	Mock-HA
actin, putative [Entamoeba histolytica]	BAN38965.1	EHI_043640	42 kDa	79.938	0
hypothetical protein CL6EHI_001100 [Entamoeba histolytica]	GAT95084.1	EHI_001100	55 kDa	50.143	0
60S ribosomal protein L6 putative [Entamoeba histolytica]	GAT93855.1	EHI_093580	23 kDa	45.056	0
nuclear pore protein putative [Entamoeba histolytica]	GAT97322.1	EHI_183510	186 kDa	37.789	0
hypothetical protein CL6EHI_107790 [Entamoeba histolytica]	GAT98342.1	EHI_107790	22 kDa	23.981	0
hypothetical protein conserved [Entamoeba histolytica]	GAT95116.1	EHI_133530	72 kDa	17.441	0
hypothetical protein CL6EHI_091490 [Entamoeba histolytica]	GAT98275.1	EHI_091490	25 kDa	13.081	0
hypothetical protein CL6EHI_152940 [Entamoeba histolytica]	GAT91546.1	EHI_152940	124 kDa	13.081	0
hypothetical protein CL6EHI_109920 [Entamoeba histolytica]	GAT95911.1	EHI_109920	53 kDa	12.354	0
interaptin putative [Entamoeba histolytica]	GAT91731.1	EHI_148910	135 kDa	10.901	0
F-actin capping protein subunit alpha, putative [Entamoeba histolytica]	BAN38440.1 (+3)	EHI_140640	31 kDa	10.901	0
hypothetical protein CL6EHI_110740 [Entamoeba histolytica]	GAT92203.1	EHI_110740	95 kDa	10.174	0
hypothetical protein CL6EHI_075690 [Entamoeba histolytica]	GAT98224.1	EHI_075690	24 kDa	8.7205	0
gal galnac lectin subunit igl2 [Entamoeba histolytica]	GAT97129.1	EHI_065330	120 kDa	8.7205	0
60S ribosomal protein L7, putative [Entamoeba histolytica]	BAN37513.1 (+5)	EHI_010650	26 kDa	7.9938	0
actinin-like protein, partial [Entamoeba histolytica]	AAF20148.1	EHI_164430	63 kDa	7.9938	0
hypothetical protein conserved [Entamoeba histolytica]	GAT91640.1	EHI_148020	23 kDa	7.9938	0
hypothetical protein [Entamoeba histolytica]	BAN37689.1 (+8)	EHI_188720	34 kDa	5.8137	0
40S ribosomal protein S9 [Entamoeba histolytica]	BAN37611.1 (+7)	EHI_152080	22 kDa	5.8137	0
hypothetical protein [Entamoeba histolytica]	BAN37491.1 (+11)	EHI_020080	32 kDa	5.0869	0
ribosomal protein L13, putative [Entamoeba histolytica]	BAN37923.1 (+4)	EHI_017700	23 kDa	4.3602	0
hypothetical protein [Entamoeba histolytica]	BAN37483.1 (+1)	EHI_148240	15 kDa	4.3602	0
hypothetical protein CL6EHI_021460 [Entamoeba histolytica]	GAT94530.1	EHI_021460	83 kDa	4.3602	0
hypothetical protein CL6EHI_022970 [Entamoeba histolytica]	GAT92307.1	EHI_022970	20 kDa	4.3602	0
vacuolar proton ATPase subunit putative [Entamoeba histolytica]	GAT95665.1	EHI_074020	93 kDa	3.6335	0
ribosomal protein L36, partial [Entamoeba histolytica]	BAA22025.1 (+3)	EHI_199940	9 kDa	3.6335	0
hypothetical protein CL6EHI_098830 [Entamoeba histolytica]	GAT97781.1	EHI_098830	161 kDa	3.6335	0
ribosomal protein L13, putative [Entamoeba histolytica]	BAN38243.1 (+2)	EHI_114400	23 kDa	2.9068	0
ribosomal protein L27a, putative [Entamoeba histolytica]	BAN37803.1 (+6)	EHI_069490	17 kDa	2.9068	0
40S ribosomal protein s11 putative [Entamoeba histolytica]	GAT98205.1	EHI_124850	18 kDa	2.9068	0
grainin putative [Entamoeba histolytica]	GAT97914.1	EHI_120360	25 kDa	2.9068	0
P-glycoprotein 6 [Entamoeba histolytica]	AAA21449.1 (+1)	EHI_101230	143 kDa	2.9068	0
hypothetical protein CL6EHI_026310 [Entamoeba histolytica]	GAT96820.1	EHI_026310	51 kDa	2.9068	0
60S ribosomal protein L21, putative [Entamoeba histolytica]	BAN38164.1 (+5)	EHI_069110	19 kDa	2.9068	0
chaperonin 60 [Entamoeba histolytica]	AAC38819.1 (+1)	EHI_178570	57 kDa	2.9068	0
galactose lectin 35kDa (light) subunit, partial [Entamoeba histolytica]	AAA16054.1 (+7)	EHI_035690	32 kDa	2.9068	0
Rab7-like GTPase, partial [Entamoeba histolytica]	AAF32317.1 (+4)	EHI_192810	23 kDa	2.9068	0
ulp1 protease family c-terminal catalytic domain co [Entamoeba histolytica]	GAT98300.1	EHI_067510	33 kDa	2.9068	0
lysozyme II precursor, partial [Entamoeba histolytica]	AAC67235.1 (+12)	EHI_096570	23 kDa	2.9068	0
WD domain containing protein [Entamoeba histolytica]	GAT93932.1	EHI_118780	38 kDa	2.9068	0
60S ribosomal protein L19, putative [Entamoeba histolytica]	BAN39525.1 (+2)	EHI_110340	23 kDa	2.1801	0
60S ribosomal protein L32 putative [Entamoeba histolytica]	GAT92476.1 (+1)	EHI_092430	16 kDa	2.1801	0
60S ribosomal protein L26, putative [Entamoeba histolytica]	BAN37825.1 (+4)	EHI_111570	24 kDa	2.1801	0
F-actin capping protein beta subunit, putative [Entamoeba histolytica]	BAN38649.1 (+3)	EHI_005020	31 kDa	2.1801	0
hypothetical protein CL6EHI_048650 [Entamoeba histolytica]	GAT95650.1	EHI_048650	21 kDa	2.1801	0
hypothetical protein CL6EHI_142960 [Entamoeba histolytica]	GAT97045.1	EHI_142960	61 kDa	2.1801	0
arp2 3 complex 20 kda subunit putative [Entamoeba histolytica]	GAT91519.1 (+1)	EHI_030820	22 kDa	2.1801	0
EhVps45A [Entamoeba histolytica]	BAE94827.1 (+2)	EHI_160900	60 kDa	2.1801	0
hypothetical protein [Entamoeba histolytica]	BAN37552.1 (+5)	EHI_050520	25 kDa	2.1801	0
hypothetical protein CL6EHI_040340 [Entamoeba histolytica]	GAT95465.1	EHI_040340	24 kDa	1.4534	0
ribosome biogenesis protein, putative [Entamoeba histolytica]	BAN39850.1 (+1)	EHI_175090	34 kDa	1.4534	0
villidin putative [Entamoeba histolytica]	GAT94511.1	EHI_021270	170 kDa	1.4534	0
EhEmp24D, partial [Entamoeba histolytica]	BAE94769.1 (+1)	EHI_038590	22 kDa	1.4534	0
hypothetical protein CL6EHI_031390 [Entamoeba histolytica]	GAT96324.1	EHI_031390	20 kDa	1.4534	0
hypothetical protein CL6EHI_167680 [Entamoeba histolytica]	GAT97680.1	EHI_167680	22 kDa	1.4534	0
hypothetical protein CL6EHI_060310 [Entamoeba histolytica]	GAT97104.1	EHI_060310	53 kDa	1.4534	0
hypothetical protein [Entamoeba histolytica]	BAN37459.1 (+9)	EHI_096340	40 kDa	1.4534	0
hypothetical protein [Entamoeba histolytica]	BAN40130.1 (+1)	EHI_099350	24 kDa	1.4534	0
mak16 protein putative [Entamoeba histolytica]	GAT93157.1	EHI_198690	32 kDa	1.4534	0
hypothetical protein CL6EHI_138330 [Entamoeba histolytica]	GAT95873.1	EHI_138330	102 kDa	1.4534	0
Initiation factor eIF-2B delta subunit, putative [Entamoeba histolytica]	GAT96950.1	EHI_042980	14 kDa	1.4534	0
phosphatidate cytidylyltransferase, putative [Entamoeba histolytica]	BAN38783.1 (+2)	EHI_163240	26 kDa	1.4534	0
60S ribosomal protein L31, putative [Entamoeba histolytica]	BAN40007.1 (+2)	EHI_068200	17 kDa	0.72671	0
hypothetical protein CL6EHI_096370 [Entamoeba histolytica]	GAT93034.1	EHI_096370	115 kDa	0.72671	0
putative vacuolar proton-transporting ATPase catalytic subunit [Entamoeba histolytica]	AAA21531.1 (+1)	EHI_043010	67 kDa	0.72671	0
vacuolar ATPase subunit B [Entamoeba histolytica]	AAV34290.1 (+1)	EHI_189850	55 kDa	0.72671	0
SNF7 family protein [Entamoeba histolytica]	BAN38364.1 (+2)	EHI_194400	28 kDa	0.72671	0
EHZc3 protein [Entamoeba histolytica]	AAA29118.1 (+5)	EHI_004200	9 kDa	0.72671	0
delta subunit, partial [Entamoeba histolytica]	BAE94790.1 (+1)	EHI_164810	114 kDa	0.72671	0
mu 1 subunit isoform 1 [Entamoeba histolytica]	BAE94792.1 (+2)	EHI_124460	50 kDa	0.72671	0
hypothetical protein [Entamoeba histolytica]	BAN39059.1 (+2)	EHI_177640	56 kDa	0.72671	0
cullin family protein [Entamoeba histolytica]	GAT91654.1	EHI_148160	82 kDa	0.72671	0
hypothetical protein CL6EHI_068510 [Entamoeba histolytica]	GAT92112.1	EHI_068510	83 kDa	0.72671	0
60S ribosomal protein L40 putative [Entamoeba histolytica]	GAT92480.1 (+2)	EHI_170340	6 kDa	0.72671	0
hypothetical protein CL6EHI_096410 [Entamoeba histolytica]	GAT93038.1	EHI_096410	16 kDa	0.72671	0
hypothetical protein CL6EHI_127030 [Entamoeba histolytica]	GAT93224.1	EHI_127030	63 kDa	0.72671	0
hypothetical protein conserved [Entamoeba histolytica]	GAT93686.1	EHI_177190	84 kDa	0.72671	0
villin putative [Entamoeba histolytica]	GAT93807.1	EHI_007480	77 kDa	0.72671	0
60S ribosomal protein L30 putative [Entamoeba histolytica]	GAT94453.1 (+1)	EHI_065740	12 kDa	0.72671	0
hypothetical protein CL6EHI_027380 [Entamoeba histolytica]	GAT95201.1	EHI_027380	24 kDa	0.72671	0
dead deah box helicase putative [Entamoeba histolytica]	GAT95979.1	EHI_052790	57 kDa	0.72671	0
chitobiosyldiphosphodolichol beta-mannosyltransfera [Entamoeba histolytica]	GAT96422.1	EHI_028950	53 kDa	0.72671	0
hypothetical protein CL6EHI_044360 [Entamoeba histolytica]	GAT97391.1	EHI_044360	30 kDa	0.72671	0
hypothetical protein conserved [Entamoeba histolytica]	GAT97735.1 (+1)	EHI_052040	23 kDa	0.72671	0
hypothetical protein CL6EHI_185590 [Entamoeba histolytica]	GAT97857.1	EHI_185590	117 kDa	0.72671	0
heat shock protein 70 putative [Entamoeba histolytica]	GAT97945.1	EHI_197860	86 kDa	0.72671	0
hypothetical protein CL6EHI_112830 [Entamoeba histolytica]	GAT98381.1	EHI_112830	23 kDa	0.72671	0
Ras family GTPase [Entamoeba histolytica]	GAT94556.1	EHI_004860	21 kDa	0.72671	0
hypothetical protein conserved [Entamoeba histolytica]	GAT99753.1	EHI_202600	29 kDa	0.72671	0
hypothetical protein CL6EHI_035490 [Entamoeba histolytica]	GAT93635.1	EHI_035490	61 kDa	0.72671	0
hypothetical protein CL6EHI_049670 [Entamoeba histolytica]	GAT92254.1	EHI_049670	94 kDa	0.72671	0
hypothetical protein [Entamoeba histolytica]	BAN37736.1 (+5)	EHI_012020	47 kDa	0.72671	0
hypothetical protein CL6EHI_125150 [Entamoeba histolytica]	GAT96897.1	EHI_125150	56 kDa	0.72671	0

## Sheet: 1stT4En
The enriched hits (the proteins which the ratio of QV in TSPAN4-HA samples against in mock-HA samples are over 2.0) from the first trial of TSPAN4-HA Co-IP Mass-spectrometry analysis
				Quantitative value (QV)
				(Normalized Total Spectra)
Identified Proteins	Accession Number	Alternate Accession Number	Molecular Weight	TSPAN4-HA	Mock-HA	QV ratio (TSPAN4-HA samples vs mock-HA samples)
Grainin 2 [Entamoeba histolytica]	AAF14855.2 (+7)	EHI_167310	24 kDa	95.925	1.6027	59.8521
grainin 1 [Entamoeba histolytica]	BAN37741.1 (+7)	EHI_167300	24 kDa	80.664	4.8082	16.7763
gal galnac lectin heavy subunit [Entamoeba histolytica]	GAT91913.1	EHI_012270	144 kDa	13.081	1.6027	8.16185
galactose-specific adhesin 170kd subunit [Entamoeba histolytica]	GAT97971.1	EHI_077500	145 kDa	21.801	3.2055	6.80112
hypothetical protein [Entamoeba histolytica]	BAN37521.1 (+8)	EHI_146110	43 kDa	20.348	3.2055	6.34784
galactose-specific adhesin light subunit [Entamoeba histolytica]	AAA16923.1 (+4)	EHI_049690	34 kDa	9.4472	1.6027	5.89455
hypothetical protein CL6EHI_048240 [Entamoeba histolytica]	GAT96203.1	EHI_048240	20 kDa	8.7205	1.6027	5.44113
ribosomal protein L18a, putative [Entamoeba histolytica]	BAN38410.1 (+4)	EHI_035600	20 kDa	26.161	4.8082	5.44091
40S ribosomal protein s13 putative [Entamoeba histolytica]	GAT93632.1 (+1)	EHI_035460	17 kDa	5.8137	1.6027	3.62744
hypothetical protein conserved [Entamoeba histolytica]	GAT98962.1	EHI_022130	71 kDa	26.161	8.0137	3.26453
60S ribosomal protein L27, putative [Entamoeba histolytica]	BAN37887.1 (+1)	EHI_146370	16 kDa	14.534	4.8082	3.02275
40S ribosomal protein S11, putative [Entamoeba histolytica]	BAN38189.1 (+2)	EHI_155410	18 kDa	4.3602	1.6027	2.72053
hypothetical protein conserved [Entamoeba histolytica]	GAT92441.1	EHI_092080	58 kDa	4.3602	1.6027	2.72053
p21racA [Entamoeba histolytica]	AAC47296.1 (+4)	EHI_181250	22 kDa	4.3602	1.6027	2.72053
60S ribosomal protein L27, putative [Entamoeba histolytica]	BAN38638.1 (+1)	EHI_183480	16 kDa	15.988	6.411	2.49384
cxxc-rich protein [Entamoeba histolytica]	GAT97483.1	EHI_111990	131 kDa	3.6335	1.6027	2.26711
hypothetical protein [Entamoeba histolytica]	BAN37504.1 (+34)	EHI_194550	40 kDa	3.6335	1.6027	2.26711
RNA recognition motif domain containing protein [Entamoeba histolytica]	GAT96833.1	EHI_026440	29 kDa	7.2671	3.2055	2.26707
Gal/GalNAc lectin Igl1 [Entamoeba histolytica]	AAK92361.1 (+1)	EHI_006980	120 kDa	7.2671	3.2055	2.26707
hypothetical protein, conserved [Entamoeba histolytica]	BAN37946.1 (+14)	EHI_053190	27 kDa	17.441	8.0137	2.1764
ribosomal protein s17 putative [Entamoeba histolytica]	GAT97553.1	EHI_037130	14 kDa	23.981	11.219	2.13753
nucleolar protein nop56 putative [Entamoeba histolytica]	GAT96727.1	EHI_122740	52 kDa	10.174	4.8082	2.11597
snoRNA binding protein putative [Entamoeba histolytica]	GAT99003.1	EHI_183900	57 kDa	6.5404	3.2055	2.04037
60S ribosomal protein L15, putative [Entamoeba histolytica]	BAN37760.1 (+6)	EHI_020300	24 kDa	9.4472	4.8082	1.96481
60S ribosomal protein L13 putative [Entamoeba histolytica]	GAT98013.1	EHI_181560	33 kDa	24.708	12.822	1.927
60S ribosomal protein L24 putative [Entamoeba histolytica]	GAT91561.1 (+1)	EHI_030760	19 kDa	24.708	12.822	1.927
small GTPase RacG [Entamoeba histolytica]	AAC24704.1 (+3)	EHI_129750	22 kDa	2.9068	1.6027	1.81369
ribosomal protein s24 putative [Entamoeba histolytica]	GAT91722.1 (+2)	EHI_148820	16 kDa	2.9068	1.6027	1.81369
cysteine protease binding protein family 8 [Entamoeba histolytica]	BAJ53821.1 (+1)	EHI_059830	99 kDa	2.9068	1.6027	1.81369
hypothetical protein [Entamoeba histolytica]	BAN37444.1 (+79)	EHI_160980	34 kDa	68.31	38.466	1.77585

## Sheet: 2ndT4Ex
The exclusive hits (the proteins which the QV in mock-HA samples are 0) from second trial of TSPAN4-HA Co-IP Mass-spectrometry analysis
				Quantitative value (QV)
				(Normalized Total Spectra)
Identified Proteins	Accession Number	Alternate Accession Number	Molecular Weight	TSPAN4-HA	Mock-HA
<no link_, partial [Entamoeba histolytica]	AAA29106.1 (+1)	EHI_012270	144 kDa	41.438	0
hypothetical protein CL6EHI_091490 [Entamoeba histolytica]	GAT98275.1	EHI_091490	25 kDa	13.813	0
hypothetical protein CL6EHI_194240 [Entamoeba histolytica]	GAT94397.1	EHI_194240	18 kDa	7.6736	0
protein tyrosine phosphatase putative [Entamoeba histolytica]	GAT92185.1	EHI_110570	25 kDa	6.1389	0
chorein putative [Entamoeba histolytica]	GAT92055.1	EHI_067970	382 kDa	6.1389	0
TSPAN4 [Entamoeba histolytica]	EHI_075690 (+1)	EHI_075690	24 kDa	6.1389	0
GTP-binding protein, partial [Entamoeba histolytica]	AAB86480.1 (+3)	EHI_005460	23 kDa	4.6042	0
N-ethylmaleimide-sensitive factor [Entamoeba histolytica]	AAW63029.1 (+1)	EHI_004640	82 kDa	4.6042	0
fatty acid elongase putative [Entamoeba histolytica]	GAT98385.1	EHI_112870	54 kDa	4.6042	0
oligosaccharyl transferase putative [Entamoeba histolytica]	GAT93943.1	EHI_118880	81 kDa	4.6042	0
hypothetical protein CL6EHI_107790 [Entamoeba histolytica]	GAT98342.1	EHI_107790	22 kDa	4.6042	0
grainin putative [Entamoeba histolytica]	GAT97914.1	EHI_120360	25 kDa	3.0695	0
hypothetical protein CL6EHI_016130 [Entamoeba histolytica]	GAT98889.1	EHI_016130	56 kDa	3.0695	0
Small GTPase Sar1 [Entamoeba histolytica]	BAE94746.1 (+2)	EHI_031410	21 kDa	3.0695	0
chaperonin containing TCP-1 epsilon subunit, putative [Entamoeba histolytica]	BAN37532.1 (+3)	EHI_155450	59 kDa	3.0695	0
hypothetical protein CL6EHI_022890 [Entamoeba histolytica]	GAT92299.1	EHI_022890	23 kDa	3.0695	0
hypothetical protein CL6EHI_142960 [Entamoeba histolytica]	GAT97045.1	EHI_142960	61 kDa	3.0695	0
hypothetical protein CL6EHI_140360 [Entamoeba histolytica]	GAT96164.1	EHI_140360	125 kDa	3.0695	0
Rho family GTPase [Entamoeba histolytica]	GAT98468.1	EHI_135450	22 kDa	3.0695	0
threonyl-tRNA synthetase putative [Entamoeba histolytica]	GAT92714.1	EHI_103730	78 kDa	3.0695	0
GTP-binding protein putative [Entamoeba histolytica]	GAT97219.1 (+1)	EHI_054180	97 kDa	3.0695	0
DNAj domain containing protein [Entamoeba histolytica]	GAT94479.1	EHI_134630	84 kDa	3.0695	0
hypothetical protein [Entamoeba histolytica]	BAN37900.1 (+5)	EHI_126900	31 kDa	3.0695	0
hypothetical protein [Entamoeba histolytica]	BAN38932.1 (+1)	EHI_050800	65 kDa	3.0695	0
phosphoinositide phosphatase putative [Entamoeba histolytica]	GAT92904.1	EHI_141860	68 kDa	3.0695	0
hypothetical protein conserved [Entamoeba histolytica]	GAT98729.1	EHI_066720	242 kDa	1.5347	0
vacuolar protein sorting-associated protein 35 putative [Entamoeba histolytica]	GAT96259.1	EHI_041950	85 kDa	1.5347	0
ribosome biogenesis protein putative [Entamoeba histolytica]	GAT94336.1	EHI_175090	34 kDa	1.5347	0
hypothetical protein CL6EHI_081630 [Entamoeba histolytica]	GAT96971.1	EHI_081630	20 kDa	1.5347	0
hypothetical protein CL6EHI_024350 [Entamoeba histolytica]	GAT94668.1	EHI_024350	69 kDa	1.5347	0
iron-sulfur cluster NifU-like protein [Entamoeba histolytica]	AAK85709.1 (+1)	EHI_049620	39 kDa	1.5347	0
cysteine protease binding protein family 4 [Entamoeba histolytica]	BAJ53817.1 (+1)	EHI_012340	99 kDa	1.5347	0
hypothetical protein CL6EHI_155250 [Entamoeba histolytica]	GAT92955.1	EHI_155250	41 kDa	1.5347	0
helicase putative [Entamoeba histolytica]	GAT95811.1	EHI_053080	60 kDa	1.5347	0
hypothetical protein CL6EHI_142740 [Entamoeba histolytica]	GAT97033.1	EHI_142740	36 kDa	1.5347	0
interaptin putative [Entamoeba histolytica]	GAT91731.1	EHI_148910	135 kDa	1.5347	0
mu 2 subunit isoform 2 [Entamoeba histolytica]	BAE94793.1 (+6)	EHI_135430	46 kDa	1.5347	0
hypothetical protein [Entamoeba histolytica]	BAN39059.1 (+2)	EHI_177640	56 kDa	1.5347	0
ankyrin repeat protein putative [Entamoeba histolytica]	GAT92950.1	EHI_155190	78 kDa	1.5347	0
alpha1-COP [Entamoeba histolytica]	BAE94778.1 (+1)	EHI_088090	90 kDa	1.5347	0
hypothetical protein [Entamoeba histolytica]	BAN38549.1 (+2)	EHI_017000	65 kDa	1.5347	0
70-kDa heat shock protein [Entamoeba histolytica]	AAG01040.1 (+1)	EHI_198320	63 kDa	1.5347	0
protein phosphatase regulatory subunit, putative [Entamoeba histolytica]	BAN38542.1 (+1)	EHI_148170	50 kDa	1.5347	0
hypothetical protein CL6EHI_152220 [Entamoeba histolytica]	GAT91472.1	EHI_152220	58 kDa	1.5347	0
26S protease regulatory subunit, putative [Entamoeba histolytica]	BAN38024.1 (+3)	EHI_185410	45 kDa	1.5347	0
receptor protein kinase putative [Entamoeba histolytica]	GAT97554.1	EHI_037140	129 kDa	1.5347	0
hypothetical protein CL6EHI_152510 [Entamoeba histolytica]	GAT91504.1	EHI_152510	27 kDa	1.5347	0
hemolysin-3, putative [Entamoeba histolytica]	BAN39857.1 (+1)	EHI_080730	32 kDa	1.5347	0
EF-hand calcium-binding domain containing protein [Entamoeba histolytica]	BAN37801.1 (+2)	EHI_197510	30 kDa	1.5347	0
t-complex protein 1 gamma subunit putative [Entamoeba histolytica]	GAT95446.1	EHI_158250	60 kDa	1.5347	0
phosphatidylinositol 3-kinase putative [Entamoeba histolytica]	GAT96382.1	EHI_095130	130 kDa	1.5347	0
formin homology 2 family protein [Entamoeba histolytica]	GAT95051.1	EHI_192460	135 kDa	1.5347	0
hypothetical protein [Entamoeba histolytica]	BAN38143.1 (+1)	EHI_111800	36 kDa	1.5347	0
cation-transporting p-type ATPase putative [Entamoeba histolytica]	GAT94446.1	EHI_065670	126 kDa	1.5347	0
tyrosyl-tRNA synthetase, putative [Entamoeba histolytica]	BAN40021.1 (+1)	EHI_009240	42 kDa	1.5347	0
P-glycoprotein-2 [Entamoeba histolytica]	AAA29113.1 (+1)	EHI_186350	145 kDa	1.5347	0
hypothetical protein, conserved [Entamoeba histolytica]	BAN38423.1 (+8)	EHI_006940	43 kDa	1.5347	0
serine-threonine-isoleucine rich protein putative [Entamoeba histolytica]	GAT91919.1	EHI_012330	292 kDa	1.5347	0
hypothetical protein CL6EHI_112850 [Entamoeba histolytica]	GAT98383.1	EHI_112850	45 kDa	1.5347	0
precursor of amoebapore B [Entamoeba histolytica]	CAA54226.1 (+2)	EHI_194540	10 kDa	1.5347	0
hypothetical protein CL6EHI_104450 [Entamoeba histolytica]	GAT94129.1	EHI_104450	62 kDa	1.5347	0
hypothetical protein CL6EHI_181530B [Entamoeba histolytica]	GAT98010.1	EHI_181530	78 kDa	1.5347	0
hypothetical protein CL6EHI_133540 [Entamoeba histolytica]	GAT95117.1	EHI_133540	74 kDa	1.5347	0
non-transporter abc protein putative [Entamoeba histolytica]	GAT95794.1	EHI_175440	83 kDa	1.5347	0
alanyl-tRNA synthetase putative [Entamoeba histolytica]	GAT93167.1	EHI_198790	111 kDa	1.5347	0
hypothetical protein CL6EHI_178630 [Entamoeba histolytica]	GAT92385.1	EHI_178630	32 kDa	1.5347	0
serine palmitoyltransferase putative [Entamoeba histolytica]	GAT91480.1	EHI_152280	98 kDa	1.5347	0
alpha 1 3-mannosyltransferase alg2 putative [Entamoeba histolytica]	GAT96721.1 (+1)	EHI_001990	46 kDa	1.5347	0
i lweq domain protein [Entamoeba histolytica]	GAT98250.1	EHI_003930	115 kDa	1.5347	0
gal galnac lectin heavy subunit putative [Entamoeba histolytica]	GAT97399.1	EHI_046650	135 kDa	1.5347	0
hypothetical protein CL6EHI_083760 [Entamoeba histolytica]	GAT99413.1	EHI_083760	58 kDa	1.5347	0
hypothetical protein CL6EHI_141330 [Entamoeba histolytica]	GAT92881.1 (+1)	EHI_141330	51 kDa	1.5347	0
hypothetical protein CL6EHI_093970 [Entamoeba histolytica]	GAT93885.1	EHI_093970	69 kDa	1.5347	0
dolychil-diphosphooligosaccharide protein glycosyltransferase putative [Entamoeba histolytica]	GAT91846.1 (+1)	EHI_045470	46 kDa	1.5347	0
hypothetical protein CL6EHI_161640 [Entamoeba histolytica]	GAT99314.1	EHI_161640	39 kDa	1.5347	0
hypothetical protein CL6EHI_092660 [Entamoeba histolytica]	GAT92500.1	EHI_092660	129 kDa	1.5347	0
small GTPase EhRabX13, partial [Entamoeba histolytica]	BAD82861.1 (+1)	EHI_065790	23 kDa	1.5347	0
sigma subunit isoform 3 [Entamoeba histolytica]	BAE94798.1 (+1)	EHI_103550	19 kDa	1.5347	0
Ras 1 putative [Entamoeba histolytica]	GAT94283.1	EHI_124520	23 kDa	1.5347	0
hypothetical protein CL6EHI_020330 [Entamoeba histolytica]	GAT97630.1	EHI_020330	22 kDa	1.5347	0
hypothetical protein CL6EHI_049950 [Entamoeba histolytica]	GAT92282.1	EHI_049950	61 kDa	1.5347	0
hypothetical protein CL6EHI_092360 [Entamoeba histolytica]	GAT92469.1	EHI_092360	329 kDa	1.5347	0
fatty acid elongase, putative [Entamoeba histolytica]	BAN39854.1 (+1)	EHI_111000	56 kDa	1.5347	0
phosphatidylserine synthase putative [Entamoeba histolytica]	GAT94744.1	EHI_009800	53 kDa	1.5347	0
nucleoside transporter putative [Entamoeba histolytica]	GAT98042.1	EHI_169580	46 kDa	1.5347	0
hypothetical protein CL6EHI_188100 [Entamoeba histolytica]	GAT94959.1	EHI_188100	45 kDa	1.5347	0

## Sheet: 2ndT4En
The enriched hits (the proteins which the ratio of QV in TSPAN4-HA samples against in mock-HA samples are over 2.0) from the second trial of TSPAN4-HA Co-IP Mass-spectrometry analysis
				Quantitative value (QV)
				(Normalized Total Spectra)
Identified Proteins	Accession Number	Alternate Accession Number	Molecular Weight	TSPAN4-HA	Mock-HA	QV ratio (TSPAN4-HA samples vs mock-HA samples)
hypothetical protein CL6EHI_001100 [Entamoeba histolytica]	GAT95084.1	EHI_001100	55 kDa	55.25	1.0817	51.077
immuno-dominant variable surface antigen [Entamoeba histolytica]	CAA38847.1 (+1)	EHI_015380	126 kDa	12.278	1.0817	11.3507
small GTPase Rab1A [Entamoeba histolytica]	BAB40669.1 (+3)	EHI_108610	23 kDa	7.6736	1.0817	7.09402
ras family GTPase [Entamoeba histolytica]	BAN38485.1 (+5)	EHI_058090	21 kDa	18.417	3.2451	5.67533
cysteine protease binding protein family 8 [Entamoeba histolytica]	BAJ53821.1 (+1)	EHI_059830	99 kDa	15.347	3.2451	4.72928
hypothetical protein CL6EHI_096410 [Entamoeba histolytica]	GAT93038.1	EHI_096410	16 kDa	4.6042	1.0817	4.25645
chaperonin containing TCP-1 delta subunit, putative [Entamoeba histolytica]	BAN37531.1 (+2)	EHI_114120	58 kDa	4.6042	1.0817	4.25645
3-oxo-5-alpha-steroid 4-dehydrogenase domain-containing protein [Entamoeba histolytica]	BAN37819.1 (+1)	EHI_076870	34 kDa	12.278	3.2451	3.78355
aminopeptidase putative [Entamoeba histolytica]	GAT94708.1	EHI_008380	95 kDa	7.6736	2.1634	3.54701
plasma membrane calcium-transporting ATPase putative [Entamoeba histolytica]	GAT95506.1	EHI_054830	121 kDa	13.813	4.3267	3.1925
cortexillin putative [Entamoeba histolytica]	GAT94143.1	EHI_104560	65 kDa	3.0695	1.0817	2.83766
hypothetical protein CL6EHI_158100 [Entamoeba histolytica]	GAT95431.1	EHI_158100	30 kDa	3.0695	1.0817	2.83766
hypothetical protein CL6EHI_011550 [Entamoeba histolytica]	GAT98336.1	EHI_011550	70 kDa	3.0695	1.0817	2.83766
hypothetical protein CL6EHI_048240 [Entamoeba histolytica]	GAT96203.1	EHI_048240	20 kDa	3.0695	1.0817	2.83766
hypothetical protein CL6EHI_035730 [Entamoeba histolytica]	GAT93662.1	EHI_035730	79 kDa	3.0695	1.0817	2.83766
defender against cell death protein putative [Entamoeba histolytica]	GAT92719.1	EHI_103780	13 kDa	3.0695	1.0817	2.83766
hypothetical protein conserved [Entamoeba histolytica]	GAT94585.1	EHI_005150	99 kDa	6.1389	2.1634	2.83762
hypothetical protein [Entamoeba histolytica]	BAN37874.1 (+11)	EHI_047800	34 kDa	6.1389	2.1634	2.83762
galactokinase, putative [Entamoeba histolytica]	BAN37600.1 (+5)	EHI_094100	43 kDa	6.1389	2.1634	2.83762
hypothetical protein CL6EHI_153160 [Entamoeba histolytica]	GAT91570.1	EHI_153160	68 kDa	6.1389	2.1634	2.83762
pyridine nucleotidetranshydrogenase [Entamoeba histolytica]	AAC41577.2 (+1)	EHI_014030	118 kDa	115.1	43.267	2.66023
hypothetical protein [Entamoeba histolytica]	BAN39341.1 (+1)	EHI_069560	23 kDa	10.743	4.3267	2.48295
grainin 1 [Entamoeba histolytica]	BAN37699.1 (+6)	EHI_167300	24 kDa	61.389	25.96	2.36475
hypothetical protein [Entamoeba histolytica]	BAN37552.1 (+5)	EHI_050520	25 kDa	7.6736	3.2451	2.36467
ras homologue 1 [Entamoeba histolytica]	AAA21446.1 (+1)	EHI_137700	23 kDa	7.6736	3.2451	2.36467
long-chain-fatty-acid--coa ligase putative [Entamoeba histolytica]	GAT98028.1	EHI_147010	77 kDa	7.6736	3.2451	2.36467
trypsinogen precursor [Sus scrofa]	XP_001156363.1		26 kDa	240.95	111.41	2.16273
actinin-like protein, partial [Entamoeba histolytica]	AAF20148.1	EHI_164430	63 kDa	4.6042	2.1634	2.12822
protein tyrosine kinase domain-containing protein [Entamoeba histolytica]	GAT95370.1	EHI_180150	135 kDa	4.6042	2.1634	2.12822
26S protease regulatory subunit, putative [Entamoeba histolytica]	BAN38031.1 (+1)	EHI_053020	47 kDa	4.6042	2.1634	2.12822
aminoacyl-histidine dipeptidase, putative [Entamoeba histolytica]	BAN37790.1 (+3)	EHI_042170	57 kDa	4.6042	2.1634	2.12822
hypothetical protein [Entamoeba histolytica]	BAN39965.1 (+1)	EHI_135090	42 kDa	4.6042	2.1634	2.12822

## Sheet: 3rdT4Ex
The exclusive hits (the proteins which the QV in mock-HA samples are 0) from third trial of TSPAN4-HA Co-IP Mass-spectrometry analysis
				Quantitative value (QV)
				(Normalized Total Spectra)
Identified Proteins	Accession Number	Alternate Accession Number	Molecular Weight	TSPAN4-HA	Mock-HA
Uncharacterized protein OS=Entamoeba histolytica OX=5759 GN=EHI_001100 PE=4 SV=1	C4M1J0	EHI_001100	55 kDa	210.67	0
Proton-translocating NAD(P)(+) transhydrogenase OS=Entamoeba histolytica OX=5759 GN=EHI_055400 PE=4 SV=1	B1N4I3	EHI_055400	119 kDa	47.254	0
40S ribosomal protein S6 OS=Entamoeba histolytica OX=5759 GN=EHI_000590 PE=2 SV=1	C4LZB0	EHI_000590	30 kDa	42.332	0
Uncharacterized protein OS=Entamoeba histolytica OX=5759 GN=EHI_107790 PE=4 SV=1	C4M9J5	EHI_107790	22 kDa	28.549	0
Uncharacterized protein OS=Entamoeba histolytica OX=5759 GN=EHI_075690 PE=4 SV=1	C4M992	EHI_075690	24 kDa	28.549	0
60S ribosomal protein L7, putative OS=Entamoeba histolytica OX=5759 GN=EHI_192110 PE=2 SV=1	C4M751	EHI_192110	26 kDa	24.611	0
Uncharacterized protein OS=Entamoeba histolytica OX=5759 GN=EHI_091490 PE=4 SV=1	C4M9D7	EHI_091490	25 kDa	13.782	0
Chitobiosyldiphosphodolichol beta-mannosyltransferase, putative OS=Entamoeba histolytica OX=5759 GN=EHI_028950 PE=4 SV=1	C4M4V9	EHI_028950	50 kDa	9.8446	0
Interaptin, putative OS=Entamoeba histolytica OX=5759 GN=EHI_148910 PE=4 SV=1	C4LT58	EHI_148910	135 kDa	7.8756	0
Uncharacterized protein OS=Entamoeba histolytica OX=5759 GN=EHI_137920 PE=4 SV=1	C4LZF3	EHI_137920	56 kDa	7.8756	0
Nuclear pore protein, putative OS=Entamoeba histolytica OX=5759 GN=EHI_183510 PE=3 SV=1	C4M730	EHI_183510	186 kDa	6.8912	0
Galactose-inhibitable lectin, putative OS=Entamoeba histolytica OX=5759 GN=EHI_058330 PE=2 SV=1	C4M5G9	EHI_058330	32 kDa	6.8912	0
Pescadillo homolog OS=Entamoeba histolytica OX=5759 GN=EHI_009860 PE=3 SV=1	C4M0Q1	EHI_009860	63 kDa	3.9378	0
Purine nucleoside phosphorylase, putative OS=Entamoeba histolytica OX=5759 GN=EHI_200080 PE=4 SV=1	C4M7M1	EHI_200080	35 kDa	3.9378	0
Thioredoxin, putative OS=Entamoeba histolytica OX=5759 GN=EHI_021560 PE=4 SV=1	C4M067	EHI_021560	43 kDa	3.9378	0
Rab family GTPase OS=Entamoeba histolytica OX=5759 GN=EhRabC1 PE=2 SV=1	Q9BLF2	EHI_153690	22 kDa	3.9378	0
Uncharacterized protein OS=Entamoeba histolytica OX=5759 GN=EHI_185250 PE=4 SV=1	C4M3Z3	EHI_185250	50 kDa	3.9378	0
Superoxide dismutase OS=Entamoeba histolytica OX=5759 GN=EHI_159160 PE=2 SV=1	C4LX20 (+1)	EHI_159160	22 kDa	3.9378	0
Uncharacterized protein OS=Entamoeba histolytica OX=5759 GN=EHI_131130 PE=2 SV=1	C4LXI1	EHI_131130	46 kDa	3.9378	0
Phosphatidate cytidylyltransferase, putative OS=Entamoeba histolytica OX=5759 GN=EHI_024490 PE=2 SV=1	C4M0J1	EHI_024490	26 kDa	3.9378	0
Uncharacterized protein OS=Entamoeba histolytica OX=5759 GN=EHI_163570 PE=4 SV=1	C4M3T8	EHI_163570	43 kDa	3.9378	0
Nucleolar GTP-binding protein 1 OS=Entamoeba histolytica OX=5759 GN=EHI_174940 PE=3 SV=1	C4LZL9	EHI_174940	76 kDa	2.9534	0
Uncharacterized protein OS=Entamoeba histolytica OX=5759 GN=EHI_152940 PE=4 SV=1	C4LS87	EHI_152940	124 kDa	2.9534	0
Rab family GTPase OS=Entamoeba histolytica OX=5759 GN=EHI_146510 PE=3 SV=1	C4MA07	EHI_146510	22 kDa	2.9534	0
Uncharacterized protein OS=Entamoeba histolytica OX=5759 GN=EHI_135800 PE=4 SV=1	C4M969	EHI_135800	57 kDa	2.9534	0
Immuno-dominant variable surface antigen OS=Entamoeba histolytica OX=5759 GN=EHI_015380 PE=4 SV=1	C4M0X6	EHI_015380	125 kDa	2.9534	0
Beta2-COP (Fragment) OS=Entamoeba histolytica OX=5759 GN=EHI_088220 PE=4 SV=1	Q1EQ38	EHI_088220	104 kDa	2.9534	0
Uncharacterized protein OS=Entamoeba histolytica OX=5759 GN=EHI_166360 PE=4 SV=1	C4M7E3	EHI_166360	41 kDa	2.9534	0
Tho2 domain-containing protein OS=Entamoeba histolytica OX=5759 GN=EHI_185590 PE=4 SV=1	C4M8D0	EHI_185590	117 kDa	2.9534	0
Protein kinase domain containing protein OS=Entamoeba histolytica OX=5759 GN=EHI_119930 PE=4 SV=1	C4M987	EHI_119930	78 kDa	2.9534	0
Phosphoglucomutase (alpha-D-glucose-1,6-bisphosphate-dependent) OS=Entamoeba histolytica OX=5759 GN=PGM PE=2 SV=1	C4LU66	EHI_110120	61 kDa	2.9534	0
GOLD domain-containing protein OS=Entamoeba histolytica OX=5759 GN=EHI_138080 PE=3 SV=1	C4LZG8	EHI_138080	23 kDa	2.9534	0
Uncharacterized protein OS=Entamoeba histolytica OX=5759 GN=EHI_004370 PE=2 SV=1	C4LYQ0	EHI_004370	39 kDa	2.9534	0
WW domain-containing protein OS=Entamoeba histolytica OX=5759 GN=EHI_069220 PE=4 SV=1	C4LWL0	EHI_069220	150 kDa	1.9689	0
DnaJ family protein OS=Entamoeba histolytica OX=5759 GN=EHI_079720 PE=3 SV=1	C4M2K3	EHI_079720	46 kDa	1.9689	0
AP-1 complex subunit gamma OS=Entamoeba histolytica OX=5759 GN=EHI_196890 PE=3 SV=1	C4LVA7	EHI_196890	94 kDa	1.9689	0
Auxin efflux carrier family protein, putative OS=Entamoeba histolytica OX=5759 GN=EHI_111850 PE=3 SV=1	C4M583	EHI_111850	60 kDa	1.9689	0
Uncharacterized protein OS=Entamoeba histolytica OX=5759 GN=EHI_124510 PE=4 SV=1	C4LZI7	EHI_124510	23 kDa	1.9689	0
Protein transport protein SEC61 gamma subunit, putative OS=Entamoeba histolytica OX=5759 GN=EHI_048170 PE=3 SV=1	C4M4A8	EHI_048170	8 kDa	1.9689	0
Vacuolar protein sorting 26 OS=Entamoeba histolytica OX=5759 GN=EHI_162540 PE=4 SV=1	C4MAP0	EHI_162540	56 kDa	1.9689	0
Uncharacterized protein OS=Entamoeba histolytica OX=5759 GN=EHI_083450 PE=4 SV=1	C4M763	EHI_083450	48 kDa	1.9689	0
Beta-hexosaminidase OS=Entamoeba histolytica OX=5759 GN=EHI_007330 PE=3 SV=1	C4M7C8	EHI_007330	64 kDa	1.9689	0
Thioredoxin, putative OS=Entamoeba histolytica OX=5759 GN=EHI_026340 PE=3 SV=1	C4M5V0	EHI_026340	14 kDa	1.9689	0
Ran-binding protein, putative OS=Entamoeba histolytica OX=5759 GN=EHI_009630 PE=3 SV=1	C4LZ37	EHI_009630	120 kDa	1.9689	0
Uncharacterized protein OS=Entamoeba histolytica OX=5759 GN=EHI_068710 PE=4 SV=1	C4LU61	EHI_068710	32 kDa	1.9689	0
Serine/threonine-protein phosphatase 2A 55 kDa regulatory subunit B OS=Entamoeba histolytica OX=5759 GN=EHI_148170 PE=2 SV=1	C4LSY7	EHI_148170	50 kDa	1.9689	0
Tubulin beta chain OS=Entamoeba histolytica OX=5759 GN=EHI_049920 PE=3 SV=1	C4LUJ0	EHI_049920	51 kDa	1.9689	0
V-SNARE protein VampH (Fragment) OS=Entamoeba histolytica OX=5759 GN=EHI_168380 PE=3 SV=1	Q1EPY4	EHI_168380	29 kDa	1.9689	0
Saposin B-type domain-containing protein OS=Entamoeba histolytica OX=5759 GN=EHI_146810 PE=4 SV=1	C4MB36	EHI_146810	77 kDa	1.9689	0
Uncharacterized protein OS=Entamoeba histolytica OX=5759 GN=EHI_193430 PE=4 SV=1	C4M4U7	EHI_193430	32 kDa	1.9689	0
F_actin_bund_C domain-containing protein OS=Entamoeba histolytica OX=5759 GN=EHI_103860 PE=4 SV=1	C4LVM8	EHI_103860	29 kDa	1.9689	0
Uncharacterized protein OS=Entamoeba histolytica OX=5759 GN=EHI_049350 PE=4 SV=1	C4LUD7	EHI_049350	62 kDa	1.9689	0
Glycerophosphocholine acyltransferase 1 OS=Entamoeba histolytica OX=5759 GN=EHI_109690 PE=3 SV=1	C4M3J9	EHI_109690	46 kDa	1.9689	0
Uncharacterized protein OS=Entamoeba histolytica OX=5759 GN=EHI_182770 PE=4 SV=1	C4LV58	EHI_182770	72 kDa	1.9689	0
UDP-N-acetylglucosamine transporter, putative OS=Entamoeba histolytica OX=5759 GN=EHI_124580 PE=4 SV=1	C4LZJ2	EHI_124580	43 kDa	1.9689	0
Uncharacterized protein OS=Entamoeba histolytica OX=5759 GN=EHI_039820 PE=4 SV=1	C4MA86	EHI_039820	57 kDa	1.9689	0
2-(3-amino-3-carboxypropyl)histidine synthase subunit 1 OS=Entamoeba histolytica OX=5759 GN=EHI_199050 PE=3 SV=1	C4LWV1	EHI_199050	39 kDa	1.9689	0
Protein tyrosine kinase domain-containing protein OS=Entamoeba histolytica OX=5759 GN=EHI_101280 PE=4 SV=1	C4M8B8	EHI_101280	134 kDa	0.98446	0
Ribosome biogenesis protein BOP1 homolog OS=Entamoeba histolytica OX=5759 GN=EHI_163740 PE=3 SV=1	C4M3V4	EHI_163740	68 kDa	0.98446	0
Helicase, putative OS=Entamoeba histolytica OX=5759 GN=EHI_053080 PE=4 SV=1	C4M3C6	EHI_053080	60 kDa	0.98446	0
Rab family GTPase OS=Entamoeba histolytica OX=5759 GN=EhRab1A PE=2 SV=1	Q9BLF3	EHI_108610	23 kDa	0.98446	0
Malate dehydrogenase, putative OS=Entamoeba histolytica OX=5759 GN=EHI_092450 PE=2 SV=1	C4LV07	EHI_092450	41 kDa	0.98446	0
Uridine/cytidine kinase OS=Entamoeba histolytica OX=5759 GN=EHI_051730 PE=4 SV=1	C4LY69 (+1)	EHI_051730	45 kDa	0.98446	0
Uncharacterized protein OS=Entamoeba histolytica OX=5759 GN=EHI_021190 PE=4 SV=1	C4M035	EHI_021190	39 kDa	0.98446	0
Uncharacterized protein OS=Entamoeba histolytica OX=5759 GN=EHI_092220 PE=4 SV=1	C4LUY7	EHI_092220	151 kDa	0.98446	0
Uncharacterized protein OS=Entamoeba histolytica OX=5759 GN=EHI_040340 PE=4 SV=1	C4M2G3	EHI_040340	24 kDa	0.98446	0
Tho2 domain-containing protein OS=Entamoeba histolytica OX=5759 GN=EHI_052850 PE=4 SV=1	C4M3S4	EHI_052850	87 kDa	0.98446	0
Uncharacterized protein OS=Entamoeba histolytica OX=5759 GN=EHI_017010 PE=4 SV=1	C4MAK3	EHI_017010	52 kDa	0.98446	0
AP complex subunit sigma (Fragment) OS=Entamoeba histolytica OX=5759 GN=EHI_009940 PE=3 SV=1	Q1EQ12	EHI_009940	17 kDa	0.98446	0
Uncharacterized protein OS=Entamoeba histolytica OX=5759 GN=EHI_022970 PE=4 SV=1	C4LUL0	EHI_022970	20 kDa	0.98446	0
Uncharacterized protein OS=Entamoeba histolytica OX=5759 GN=EHI_050800 PE=4 SV=1	C4LTV0	EHI_050800	65 kDa	0.98446	0
WD domain containing protein OS=Entamoeba histolytica OX=5759 GN=EHI_000520 PE=4 SV=1	C4LZA3	EHI_000520	47 kDa	0.98446	0
Coatomer subunit gamma OS=Entamoeba histolytica OX=5759 GN=EHI_040700 PE=3 SV=1	Q1EQ36	EHI_040700	95 kDa	0.98446	0
Uncharacterized protein OS=Entamoeba histolytica OX=5759 GN=EHI_153160 PE=4 SV=1	C4LSA8	EHI_153160	68 kDa	0.98446	0
Uncharacterized protein OS=Entamoeba histolytica OX=5759 GN=EHI_175420 PE=4 SV=1	C4M3A9	EHI_175420	100 kDa	0.98446	0
UEV domain-containing protein OS=Entamoeba histolytica OX=5759 GN=EHI_194210 PE=4 SV=1	C4LZT6	EHI_194210	51 kDa	0.98446	0
VWFA domain-containing protein OS=Entamoeba histolytica OX=5759 GN=EHI_098430 PE=4 SV=1	B1N2W4 (+2)	EHI_098430	64 kDa	0.98446	0
Ras family GTPase OS=Entamoeba histolytica OX=5759 GN=EHI_004860 PE=3 SV=1	C4M081	EHI_004860	21 kDa	0.98446	0
UTP--glucose-1-phosphate uridylyltransferase OS=Entamoeba histolytica OX=5759 GN=EHI_000440 PE=3 SV=1	C4LZ95	EHI_000440	54 kDa	0.98446	0
Uncharacterized protein OS=Entamoeba histolytica OX=5759 GN=EHI_015230 PE=4 SV=1	C4M0W1	EHI_015230	62 kDa	0.98446	0
Protein MAK16 homolog OS=Entamoeba histolytica OX=5759 GN=EHI_198690 PE=3 SV=1	C4LWR5	EHI_198690	32 kDa	0.98446	0
Uncharacterized protein OS=Entamoeba histolytica OX=5759 GN=EHI_183160 PE=4 SV=1	C4LV89	EHI_183160	32 kDa	0.98446	0
IBR domain containing protein OS=Entamoeba histolytica OX=5759 GN=EHI_120320 PE=4 SV=1	C4M8I4	EHI_120320	33 kDa	0.98446	0
Uncharacterized protein OS=Entamoeba histolytica OX=5759 GN=EHI_069130 PE=4 SV=1	C4LWK2	EHI_069130	22 kDa	0.98446	0
Uncharacterized protein OS=Entamoeba histolytica OX=5759 GN=EHI_114200 PE=3 SV=1	C4M427	EHI_114200	60 kDa	0.98446	0
START domain-containing protein OS=Entamoeba histolytica OX=5759 GN=EHI_080260 PE=4 SV=1	C4M8Y1	EHI_080260	26 kDa	0.98446	0
Calcium-transporting ATPase OS=Entamoeba histolytica OX=5759 GN=EHI_016480 PE=3 SV=1	C4M3X0	EHI_016480	119 kDa	0.98446	0
Uncharacterized protein OS=Entamoeba histolytica OX=5759 GN=EHI_070680 PE=4 SV=1	C4M5S0	EHI_070680	56 kDa	0.98446	0
Uncharacterized protein OS=Entamoeba histolytica OX=5759 GN=EHI_125630 PE=4 SV=1	C4LVV1	EHI_125630	17 kDa	0.98446	0
Uncharacterized protein OS=Entamoeba histolytica OX=5759 GN=EHI_175280 PE=4 SV=1	B1N3J4	EHI_175280	60 kDa	0.98446	0
LIM zinc finger domain containing protein OS=Entamoeba histolytica OX=5759 GN=EHI_158150 PE=4 SV=1	C4M2D4	EHI_158150	36 kDa	0.98446	0
TLDc domain-containing protein OS=Entamoeba histolytica OX=5759 GN=EHI_201280 PE=4 SV=1	C4M6Q7	EHI_201280	45 kDa	0.98446	0
Ribosome biogenesis regulatory protein OS=Entamoeba histolytica OX=5759 GN=EHI_098810 PE=3 SV=1	C4M883	EHI_098810	29 kDa	0.98446	0
Nuclear pore protein, putative OS=Entamoeba histolytica OX=5759 GN=EHI_179400 PE=4 SV=1	C4M9Y0	EHI_179400	39 kDa	0.98446	0
Uncharacterized protein OS=Entamoeba histolytica OX=5759 GN=EHI_068670 PE=4 SV=1	C4LU57	EHI_068670	19 kDa	0.98446	0
Uncharacterized protein OS=Entamoeba histolytica OX=5759 GN=EHI_035980 PE=4 SV=1	C4M7F7	EHI_035980	103 kDa	0.98446	0
RNA-splicing ligase RtcB homolog 2 OS=Entamoeba histolytica OX=5759 GN=EHI_184560 PE=3 SV=1	C4M6T2	EHI_184560	59 kDa	0.98446	0
Eukaryotic peptide chain release factor subunit 1, putative OS=Entamoeba histolytica OX=5759 GN=EHI_152750 PE=2 SV=1	C4LSV8	EHI_152750	53 kDa	0.98446	0
Uncharacterized protein OS=Entamoeba histolytica OX=5759 GN=EHI_110690 PE=2 SV=1	C4LUB6	EHI_110690	42 kDa	0.98446	0
Uncharacterized protein OS=Entamoeba histolytica OX=5759 GN=EHI_035510 PE=2 SV=1	C4LXY2	EHI_035510	29 kDa	0.98446	0
Uncharacterized protein OS=Entamoeba histolytica OX=5759 GN=EHI_092680 PE=4 SV=1	B1N2N7	EHI_092680	44 kDa	0.98446	0
Uncharacterized protein OS=Entamoeba histolytica OX=5759 GN=EHI_169900 PE=4 SV=1	C4M1B3	EHI_169900	21 kDa	0.98446	0
Uncharacterized protein OS=Entamoeba histolytica OX=5759 GN=EHI_006730 PE=4 SV=1	C4M0E6	EHI_006730	42 kDa	0.98446	0
Uncharacterized protein OS=Entamoeba histolytica OX=5759 GN=EHI_125940 PE=4 SV=1	C4LVX9	EHI_125940	29 kDa	0.98446	0
Adapter-related protein complex 3 (AP-3) subunit, putative OS=Entamoeba histolytica OX=5759 GN=EHI_083430 PE=3 SV=1	B1N424	EHI_083430	98 kDa	0.98446	0
Ras GTPase-activating protein, putative OS=Entamoeba histolytica OX=5759 GN=EHI_105250 PE=4 SV=1	C4M129	EHI_105250	82 kDa	0.98446	0
Thioredoxin, putative OS=Entamoeba histolytica OX=5759 GN=EHI_170420 PE=4 SV=1	C4M7K9	EHI_170420	13 kDa	0.98446	0
Transporter, major facilitator family OS=Entamoeba histolytica OX=5759 GN=EHI_008110 PE=4 SV=1	B1N318	EHI_008110	56 kDa	0.98446	0
Proliferating-cell nucleolar antigen p120, putative OS=Entamoeba histolytica OX=5759 GN=EHI_198880 PE=3 SV=1	C4LWT4	EHI_198880	55 kDa	0.98446	0
Ras-related protein Rab (Fragment) OS=Entamoeba histolytica OX=5759 GN=EhRabX11 PE=3 SV=1	Q5NT05	EHI_177520	23 kDa	0.98446	0
EhSec13 (Fragment) OS=Entamoeba histolytica OX=5759 GN=EHI_001050 PE=3 SV=1	Q1EQ52	EHI_001050	29 kDa	0.98446	0
Uncharacterized protein OS=Entamoeba histolytica OX=5759 GN=EHI_060390 PE=4 SV=1	C4M6J4	EHI_060390	62 kDa	0.98446	0
Adenylate kinase OS=Entamoeba histolytica OX=5759 GN=EHI_135470 PE=3 SV=1	C4M9S5	EHI_135470	21 kDa	0.98446	0
Uncharacterized protein OS=Entamoeba histolytica OX=5759 GN=EHI_126900 PE=2 SV=1	C4LWW6	EHI_126900	31 kDa	0.98446	0
Oxysterol binding protein, putative OS=Entamoeba histolytica OX=5759 GN=EHI_074110 PE=4 SV=1	C4M300	EHI_074110	57 kDa	0.98446	0
Pleckstrin homology (PH) domain containing protein OS=Entamoeba histolytica OX=5759 GN=EHI_117920 PE=4 SV=1	C4LYX6	EHI_117920	47 kDa	0.98446	0
Signal recognition particle receptor alpha subunit, putative OS=Entamoeba histolytica OX=5759 GN=EHI_200840 PE=3 SV=1	C4M3Y9	EHI_200840	54 kDa	0.98446	0
H/ACA ribonucleoprotein complex subunit OS=Entamoeba histolytica OX=5759 GN=EHI_194040 PE=3 SV=1	C4LZT0	EHI_194040	19 kDa	0.98446	0
Synapsin, putative OS=Entamoeba histolytica OX=5759 GN=EHI_127220 PE=3 SV=1	C4LWZ5	EHI_127220	36 kDa	0.98446	0
Very-long-chain (3R)-3-hydroxyacyl-CoA dehydratase OS=Entamoeba histolytica OX=5759 GN=EHI_110570 PE=3 SV=1	C4LUA6	EHI_110570	25 kDa	0.98446	0
GPI mannosyltransferase 1 OS=Entamoeba histolytica OX=5759 GN=EHI_103330 PE=3 SV=1	C4LVH7 (+1)	EHI_103330	46 kDa	0.98446	0
Uncharacterized protein OS=Entamoeba histolytica OX=5759 GN=EHI_040650 PE=4 SV=1	C4M5P4	EHI_040650	139 kDa	0.98446	0
Rab family GTPase (Fragment) OS=Entamoeba histolytica OX=5759 GN=EhRabX7 PE=3 SV=1	Q5NT09	EHI_118920	22 kDa	0.98446	0
Ubiquitin-like, putative OS=Entamoeba histolytica OX=5759 GN=EHI_103510 PE=4 SV=1	C4LVJ5	EHI_103510	9 kDa	0.98446	0
Protein SEY1 homolog 2 OS=Entamoeba histolytica OX=5759 GN=EHI_054180 PE=3 SV=1	C4M6U3	EHI_054180	97 kDa	0.98446	0
Uncharacterized protein OS=Entamoeba histolytica OX=5759 GN=EHI_180410 PE=4 SV=1	C4M290	EHI_180410	33 kDa	0.98446	0
Uncharacterized protein OS=Entamoeba histolytica OX=5759 GN=EHI_175270 PE=4 SV=1	C4M3A6	EHI_175270	50 kDa	0.98446	0
CCT-alpha OS=Entamoeba histolytica OX=5759 GN=EHI_155220 PE=3 SV=1	C4LW75	EHI_155220	59 kDa	0.98446	0
Putative transcription enhancer protein OS=Entamoeba histolytica OX=5759 GN=EHI_140650 PE=3 SV=1	C4M3N7	EHI_140650	132 kDa	0.98446	0
Uncharacterized protein OS=Entamoeba histolytica OX=5759 GN=EHI_017000 PE=2 SV=1	C4MAK2	EHI_017000	65 kDa	0.98446	0
Rho family GTPase OS=Entamoeba histolytica OX=5759 GN=EHI_135450 PE=3 SV=1	C4M9S3	EHI_135450	22 kDa	0.98446	0
Threonyl-tRNA synthetase OS=Entamoeba histolytica OX=5759 GN=EHI_103730 PE=3 SV=1	C4LVL5	EHI_103730	78 kDa	0.98446	0
DUF1394 domain-containing protein OS=Entamoeba histolytica OX=5759 GN=EHI_015300 PE=3 SV=1	C4M0W8	EHI_015300	36 kDa	0.98446	0
Ubiquitin-activating enzyme, putative OS=Entamoeba histolytica OX=5759 GN=EHI_020270 PE=3 SV=1	C4M7T9	EHI_020270	112 kDa	0.98446	0
Thioredoxin, putative OS=Entamoeba histolytica OX=5759 GN=EHI_042900 PE=4 SV=1	C4M658	EHI_042900	16 kDa	0.98446	0
Rab family GTPase (Fragment) OS=Entamoeba histolytica OX=5759 GN=EhRabX17 PE=3 SV=1	Q5NSZ9	EHI_042250	22 kDa	0.98446	0
EhSyntaxin E (Fragment) OS=Entamoeba histolytica OX=5759 GN=EHI_106240 PE=3 SV=1	Q1EPZ9	EHI_106240	15 kDa	0.98446	0
Hemolysin-3, putative OS=Entamoeba histolytica OX=5759 GN=EHI_080730 PE=2 SV=1	C4M9P1	EHI_080730	32 kDa	0.98446	0
Rubrerythrin, putative OS=Entamoeba histolytica OX=5759 GN=EHI_134810 PE=4 SV=1	C4M030	EHI_134810	21 kDa	0.98446	0
Uncharacterized protein OS=Entamoeba histolytica OX=5759 GN=EHI_179320 PE=4 SV=1	C4M9X2	EHI_179320	56 kDa	0.98446	0
HD domain-containing protein OS=Entamoeba histolytica OX=5759 GN=EHI_110510 PE=4 SV=1	C4LUA0	EHI_110510	53 kDa	0.98446	0
Guanine nucleotide regulatory protein, putative OS=Entamoeba histolytica OX=5759 GN=EHI_004230 PE=4 SV=1	C4LYP7	EHI_004230	54 kDa	0.98446	0
Hsc70-interacting protein, putative OS=Entamoeba histolytica OX=5759 GN=EHI_158050 PE=2 SV=1	C4M2C4	EHI_158050	40 kDa	0.98446	0
Tyrosyl-tRNA synthetase OS=Entamoeba histolytica OX=5759 GN=EHI_009240 PE=2 SV=1	C4LZ12	EHI_009240	42 kDa	0.98446	0
Uncharacterized protein OS=Entamoeba histolytica OX=5759 GN=EHI_113590 PE=3 SV=1	B1N4L3	EHI_113590	50 kDa	0.98446	0
Glucose-6-phosphate isomerase OS=Entamoeba histolytica OX=5759 GN=G6PI PE=3 SV=1	Q5V9E8	EHI_047730	61 kDa	0.98446	0
1-acyl-glycerol-3-phosphate acyltransferase, putative OS=Entamoeba histolytica OX=5759 GN=EHI_155730 PE=3 SV=1	C4LWC2	EHI_155730	39 kDa	0.98446	0
Uncharacterized protein OS=Entamoeba histolytica OX=5759 GN=EHI_118700 PE=3 SV=1	B1N328	EHI_118700	28 kDa	0.98446	0
Uncharacterized protein OS=Entamoeba histolytica OX=5759 GN=EHI_040370 PE=4 SV=1	C4M2G6	EHI_040370	15 kDa	0.98446	0
Uncharacterized protein OS=Entamoeba histolytica OX=5759 GN=EHI_118140 PE=4 SV=1	C4LYZ8	EHI_118140	26 kDa	0.98446	0
Importin N-terminal domain-containing protein OS=Entamoeba histolytica OX=5759 GN=EHI_171760 PE=4 SV=1	C4MAH1	EHI_171760	93 kDa	0.98446	0
Uncharacterized protein OS=Entamoeba histolytica OX=5759 GN=EHI_023330 PE=4 SV=1	C4LUP4	EHI_023330	123 kDa	0.98446	0
Dolichyl-diphosphooligosaccharide--protein glycotransferase OS=Entamoeba histolytica OX=5759 GN=EHI_118880 PE=3 SV=1	C4LYN6	EHI_118880	81 kDa	0.98446	0
Phospholipid-transporting ATPase OS=Entamoeba histolytica OX=5759 GN=atpase PE=3 SV=1	Q9Y088	EHI_168260	121 kDa	0.98446	0
CDP-diacylglycerol--inositol 3-phosphatidyltransferase OS=Entamoeba histolytica OX=5759 GN=EHI_069630 PE=3 SV=1	C4LWQ0	EHI_069630	25 kDa	0.98446	0
Proteasome subunit alpha type OS=Entamoeba histolytica OX=5759 GN=EHI_004760 PE=3 SV=1	C4LUL4	EHI_004760	27 kDa	0.98446	0
Auxin efflux carrier family protein, putative OS=Entamoeba histolytica OX=5759 GN=EHI_195130 PE=3 SV=1	C4M416	EHI_195130	48 kDa	0.98446	0

## Sheet: 3rdT4En
The enriched hits (the proteins which the ratio of QV in TSPAN4-HA samples against in mock-HA samples are over 2.0) from the third trial of TSPAN4-HA Co-IP Mass-spectrometry analysis
				Quantitative value (QV)
				(Normalized Total Spectra)
Identified Proteins	Accession Number	Alternate Accession Number	Molecular Weight	TSPAN4-HA	Mock-HA	QV ratio (TSPAN4-HA samples vs mock-HA samples)
AIG1-type G domain-containing protein OS=Entamoeba histolytica OX=5759 GN=EHI_144490 PE=4 SV=1	C4MBD6	EHI_144490	71 kDa	2.0171	21.658	10.7372
3-oxo-5-alpha-steroid 4-dehydrogenase domain-containing protein OS=Entamoeba histolytica OX=5759 GN=EHI_076870 PE=2 SV=1	C4M2S8	EHI_076870	34 kDa	3.0257	12.798	4.22977
Rab family GTPase (Fragment) OS=Entamoeba histolytica OX=5759 GN=EhRab2B PE=3 SV=1	Q5NT28	EHI_046390	24 kDa	2.0171	5.9067	2.92831
Purine nucleoside phosphorylase, putative OS=Entamoeba histolytica OX=5759 GN=EHI_048740 PE=2 SV=1	C4M2Y7	EHI_048740	35 kDa	2.0171	5.9067	2.92831
Rho family GTPase OS=Entamoeba histolytica OX=5759 GN=EHI_129750 PE=3 SV=1	C4M5Q7	EHI_129750	22 kDa	2.0171	5.9067	2.92831
Epimerase domain-containing protein OS=Entamoeba histolytica OX=5759 GN=EHI_098800 PE=2 SV=1	C4M882	EHI_098800	41 kDa	2.0171	5.9067	2.92831
Nucleoside transporter, putative OS=Entamoeba histolytica OX=5759 GN=EHI_169580 PE=3 SV=1	C4M8V2	EHI_169580	43 kDa	2.0171	5.9067	2.92831
Phosphatidate cytidylyltransferase, putative OS=Entamoeba histolytica OX=5759 GN=EHI_163240 PE=2 SV=1	C4MBJ8	EHI_163240	26 kDa	4.0342	10.829	2.6843
Rab family GTPase (Fragment) OS=Entamoeba histolytica OX=5759 GN=EhRabC3 PE=3 SV=1	Q5NT41	EHI_143650	23 kDa	3.0257	7.8756	2.6029
EhEmp24D (Fragment) OS=Entamoeba histolytica OX=5759 GN=EHI_038590 PE=3 SV=1	Q1EQ40	EHI_038590	22 kDa	3.0257	7.8756	2.6029
90 kDa heat shock protein, putative OS=Entamoeba histolytica OX=5759 GN=EHI_163480 PE=3 SV=1	C4M3S9	EHI_163480	81 kDa	4.0342	9.8446	2.44029
Small GTPase Rab11B OS=Entamoeba histolytica OX=5759 GN=EhRab11B PE=2 SV=1	Q9BLE4	EHI_107250	24 kDa	4.0342	9.8446	2.44029
Sec61 alpha subunit, putative OS=Entamoeba histolytica OX=5759 GN=EHI_164500 PE=3 SV=1	C4M1T1	EHI_164500	37 kDa	4.0342	9.8446	2.44029
40S ribosomal protein S15, putative OS=Entamoeba histolytica OX=5759 GN=EHI_064570 PE=2 SV=1	C4M0C6 (+1)	EHI_064570	16 kDa	2.0171	4.9223	2.44029
Ribosome biogenesis protein WDR12 homolog OS=Entamoeba histolytica OX=5759 GN=EHI_118030 PE=3 SV=1	C4LYY7	EHI_118030	45 kDa	2.0171	4.9223	2.44029
Aspartate--ammonia ligase, putative OS=Entamoeba histolytica OX=5759 GN=EHI_148470 PE=3 SV=1	C4LT17	EHI_148470	40 kDa	2.0171	4.9223	2.44029
60S ribosomal protein L27a, putative OS=Entamoeba histolytica OX=5759 GN=EHI_069490 PE=2 SV=1	B1N3F8	EHI_069490	17 kDa	3.0257	6.8912	2.27756
Rho family GTPase OS=Entamoeba histolytica OX=5759 GN=EHI_181250 PE=3 SV=1	C4M5Z7 (+1)	EHI_181250	22 kDa	3.0257	6.8912	2.27756
NAD(FAD)-dependent dehydrogenase, putative OS=Entamoeba histolytica OX=5759 GN=EHI_099700 PE=4 SV=1	C4M6H3	EHI_099700	116 kDa	3.0257	6.8912	2.27756
WD domain containing protein OS=Entamoeba histolytica OX=5759 GN=EHI_035080 PE=4 SV=1	C4M4Z9	EHI_035080	46 kDa	3.0257	6.8912	2.27756
Profilin OS=Entamoeba histolytica OX=5759 GN=EHI_176140 PE=3 SV=1	C4MB21	EHI_176140	13 kDa	9.077	19.689	2.16911
60S ribosomal protein L27a, putative OS=Entamoeba histolytica OX=5759 GN=EHI_192090 PE=3 SV=1	B1N420	EHI_192090	17 kDa	5.0428	10.829	2.14742
Proton-translocating NAD(P)(+) transhydrogenase OS=Entamoeba histolytica OX=5759 GN=EHI_014030 PE=4 SV=2	Q24858	EHI_014030	118 kDa	26.222	55.129	2.10239
60S ribosomal protein L16-B, putative OS=Entamoeba histolytica OX=5759 GN=EHI_095610 PE=3 SV=1	C4M8M3	EHI_095610	23 kDa	9.077	18.705	2.0607

## Sheet: 1stT12Ex
The exclusive hits (the proteins which the QV in mock-HA samples are 0) from the first trial of TSPAN12-HA Co-IP Mass-spectrometry analysis
				Quantitative value (QV)
				(Normalized Total Spectra)
Identified Proteins	Accession Number	Alternate Accession Number	Molecular Weight	TSPAN12-HA	Mock-HA
Uncharacterized protein OS=Entamoeba histolytica OX=5759 GN=EHI_178970 PE=4 SV=1	C4LUW0	EHI_178970	57 kDa	11.688	0
Uncharacterized protein OS=Entamoeba histolytica OX=5759 GN=EHI_010010 PE=2 SV=1	C4M0R5	EHI_010010	33 kDa	6.7668	0
Uncharacterized protein OS=Entamoeba histolytica OX=5759 GN=EHI_145610 PE=4 SV=1	B1N3Z3	EHI_145610	80 kDa	6.1516	0
Uncharacterized protein OS=Entamoeba histolytica OX=5759 GN=EHI_131050 PE=2 SV=1	C4LXH3	EHI_131050	52 kDa	6.1516	0
Serine-threonine rich protein OS=Entamoeba histolytica OX=5759 GN=EHI_095870 PE=4 SV=1	C4M3E4	EHI_095870	104 kDa	4.9213	0
Uncharacterized protein OS=Entamoeba histolytica OX=5759 GN=EHI_091490 PE=4 SV=1	C4M9D7	EHI_091490	25 kDa	4.9213	0
40S ribosomal protein S5 OS=Entamoeba histolytica OX=5759 GN=EHI_044590 PE=2 SV=1	C4LT81	EHI_044590	23 kDa	3.691	0
Rab family GTPase (Fragment) OS=Entamoeba histolytica OX=5759 GN=EhRab2B PE=3 SV=1	Q5NT28	EHI_046390	24 kDa	3.0758	0
Uncharacterized protein OS=Entamoeba histolytica OX=5759 GN=EHI_075690 PE=4 SV=1	C4M992	EHI_075690	24 kDa	3.0758	0
FHA domain-containing protein OS=Entamoeba histolytica OX=5759 GN=EHI_129340 PE=4 SV=1	C4M9W7	EHI_129340	65 kDa	3.0758	0
Uncharacterized protein OS=Entamoeba histolytica OX=5759 GN=EHI_107790 PE=4 SV=1	C4M9J5	EHI_107790	22 kDa	2.4607	0
Uncharacterized protein OS=Entamoeba histolytica OX=5759 GN=EHI_085060 PE=4 SV=1	C4M1L6	EHI_085060	77 kDa	2.4607	0
Uncharacterized protein OS=Entamoeba histolytica OX=5759 GN=EHI_006730 PE=4 SV=1	C4M0E6	EHI_006730	42 kDa	2.4607	0
Rab family GTPase (Fragment) OS=Entamoeba histolytica OX=5759 GN=EhRab8B PE=3 SV=1	Q5NT43	EHI_127380	23 kDa	1.8455	0
Uncharacterized protein OS=Entamoeba histolytica OX=5759 GN=EHI_040340 PE=4 SV=1	C4M2G3	EHI_040340	24 kDa	1.8455	0
Protein kinase domain containing protein OS=Entamoeba histolytica OX=5759 GN=EHI_119930 PE=4 SV=1	C4M987	EHI_119930	78 kDa	1.8455	0
Uncharacterized protein OS=Entamoeba histolytica OX=5759 GN=EHI_178510 PE=4 SV=1	C4LUR7	EHI_178510	83 kDa	1.8455	0
DnaJ family protein OS=Entamoeba histolytica OX=5759 GN=EHI_022950 PE=3 SV=1	C4LUK8	EHI_022950	41 kDa	1.2303	0
Rho family GTPase OS=Entamoeba histolytica OX=5759 GN=EHI_015440 PE=3 SV=1	C4M0Y0 (+1)	EHI_015440	24 kDa	1.2303	0
Uncharacterized protein OS=Entamoeba histolytica OX=5759 GN=EHI_110160 PE=4 SV=1	C4LU70	EHI_110160	54 kDa	1.2303	0
EhRab7E protein OS=Entamoeba histolytica OX=5759 GN=EhRAB7E PE=3 SV=1	Q6AW64	EHI_169280	23 kDa	1.2303	0
Uncharacterized protein OS=Entamoeba histolytica OX=5759 GN=EHI_053160 PE=4 SV=1	C4M3D3	EHI_053160	60 kDa	1.2303	0
C4M6S9-DECOY	C4M6S9-DECOY	EHI_184530	?	1.2303	0
C2 domain protein, putative OS=Entamoeba histolytica OX=5759 GN=EHI_015290 PE=2 SV=1	C4M0W7	EHI_015290	30 kDa	1.2303	0
Uncharacterized protein OS=Entamoeba histolytica OX=5759 GN=EHI_174220 PE=4 SV=1	C4M269	EHI_174220	23 kDa	1.2303	0
Glutamic acid-rich protein, putative OS=Entamoeba histolytica OX=5759 GN=EHI_082590 PE=4 SV=1	C4M6A8	EHI_082590	121 kDa	0.61516	0
Rho family GTPase OS=Entamoeba histolytica OX=5759 GN=EHI_146180 PE=2 SV=1	C4M3R0	EHI_146180	24 kDa	0.61516	0
Prolyl-tRNA synthetase OS=Entamoeba histolytica OX=5759 GN=EHI_040400 PE=3 SV=1	C4M2G9	EHI_040400	61 kDa	0.61516	0
WD repeat protein OS=Entamoeba histolytica OX=5759 GN=EHI_117620 PE=4 SV=1	C4M677	EHI_117620	31 kDa	0.61516	0
Uncharacterized protein OS=Entamoeba histolytica OX=5759 GN=EHI_182730 PE=2 SV=1	C4LV54	EHI_182730	19 kDa	0.61516	0
WD repeat-containing protein OS=Entamoeba histolytica OX=5759 GN=EHI_006060 PE=3 SV=1	C4M2P0	EHI_006060	41 kDa	0.61516	0
Proliferating-cell nucleolar antigen p120, putative OS=Entamoeba histolytica OX=5759 GN=EHI_198880 PE=3 SV=1	C4LWT4	EHI_198880	55 kDa	0.61516	0
Uncharacterized protein OS=Entamoeba histolytica OX=5759 GN=EHI_099670 PE=4 SV=1	B1N3Z5	EHI_099670	46 kDa	0.61516	0
C4MAA9-DECOY	C4MAA9-DECOY	EHI_129520	?	0.61516	0
60S ribosomal protein L7, putative OS=Entamoeba histolytica OX=5759 GN=EHI_141990 PE=4 SV=1	C4LW44	EHI_141990	29 kDa	0.61516	0
Uncharacterized protein OS=Entamoeba histolytica OX=5759 GN=EHI_086380 PE=4 SV=1	C4M8Y6	EHI_086380	35 kDa	0.61516	0
Protein MAK16 homolog OS=Entamoeba histolytica OX=5759 GN=EHI_198690 PE=3 SV=1	C4LWR5	EHI_198690	32 kDa	0.61516	0
Signal peptidase complex subunit 2 OS=Entamoeba histolytica OX=5759 GN=EHI_051790 PE=3 SV=1	C4LY73 (+1)	EHI_051790	20 kDa	0.61516	0
Uncharacterized protein OS=Entamoeba histolytica OX=5759 GN=EHI_200800 PE=4 SV=1	C4M3Y5	EHI_200800	15 kDa	0.61516	0
AIG1 family protein OS=Entamoeba histolytica OX=5759 GN=EHI_129470 PE=4 SV=1	C4MAB0	EHI_129470	34 kDa	0.61516	0
Nucleolar protein 16 OS=Entamoeba histolytica OX=5759 GN=EHI_098080 PE=3 SV=1	C4M4A4	EHI_098080	24 kDa	0.61516	0
Vacuolar sorting protein 26, putative OS=Entamoeba histolytica OX=5759 GN=EHI_078250 PE=3 SV=1	C4M540	EHI_078250	41 kDa	0.61516	0
Ribonucloprotein OS=Entamoeba histolytica OX=5759 GN=EHI_104600 PE=3 SV=1	C4LZ69 (+1)	EHI_104600	14 kDa	0.61516	0
Uncharacterized protein OS=Entamoeba histolytica OX=5759 GN=EHI_131130 PE=2 SV=1	C4LXI1	EHI_131130	46 kDa	0.61516	0
Rab family GTPase (Fragment) OS=Entamoeba histolytica OX=5759 GN=EhRabX31 PE=2 SV=1	Q5NSY5	EHI_040310	21 kDa	0.61516	0
Uncharacterized protein OS=Entamoeba histolytica OX=5759 GN=EHI_152510 PE=4 SV=1	C4LST8	EHI_152510	27 kDa	0.61516	0
Nucleolar GTP-binding protein 2 OS=Entamoeba histolytica OX=5759 GN=EHI_164370 PE=3 SV=1	C4M1R9	EHI_164370	71 kDa	0.61516	0
Helicase, putative OS=Entamoeba histolytica OX=5759 GN=EHI_053080 PE=4 SV=1	C4M3C6	EHI_053080	60 kDa	0.61516	0
Uncharacterized protein OS=Entamoeba histolytica OX=5759 GN=EHI_135800 PE=4 SV=1	C4M969	EHI_135800	57 kDa	0.61516	0
Nucleolar phosphoprotein Nopp34, putative OS=Entamoeba histolytica OX=5759 GN=EHI_068680 PE=4 SV=1	C4LU58	EHI_068680	18 kDa	0.61516	0
Uncharacterized protein OS=Entamoeba histolytica OX=5759 GN=EHI_153030 PE=4 SV=1	B1N2D5	EHI_153030	80 kDa	0.61516	0
FHA domain-containing protein OS=Entamoeba histolytica OX=5759 GN=EHI_027810 PE=4 SV=1	B1N3E2 (+1)	EHI_027810	16 kDa	0.61516	0

## Sheet: 1stT12En
The enriched hits (the proteins which the ratio of QV in TSPAN12-HA samples against in mock-HA samples are over 2.0) from the first trial of TSPAN12-HA Co-IP Mass-spectrometry analysis
				Quantitative value (QV)
				(Normalized Total Spectra)
Identified Proteins	Accession Number	Alternate Accession Number	Molecular Weight	TSPAN12-HA	Mock-HA	QV ratio (TSPAN12-HA samples vs mock-HA samples)
Uncharacterized protein OS=Entamoeba histolytica OX=5759 GN=EHI_001100 PE=4 SV=1	C4M1J0	EHI_001100	55 kDa	7.9971	0.37983	21.0544
Protein tyrosine kinase domain-containing protein OS=Entamoeba histolytica OX=5759 GN=EHI_101280 PE=4 SV=1	C4M8B8	EHI_101280	134 kDa	6.1516	0.37983	16.1957
Uncharacterized protein OS=Entamoeba histolytica OX=5759 GN=EHI_178820 PE=4 SV=1	C4LUU6	EHI_178820	64 kDa	12.918	1.1395	11.3366
Mucin-2, putative OS=Entamoeba histolytica OX=5759 GN=EHI_173410 PE=3 SV=1	C4M6H8	EHI_173410	59 kDa	6.1516	0.75967	8.09773
ATP-dependent (S)-NAD(P)H-hydrate dehydratase OS=Entamoeba histolytica OX=5759 GN=EHI_194450 PE=3 SV=1	C4LZV8	EHI_194450	33 kDa	8.6123	1.1395	7.55796
Grainin 1 OS=Entamoeba histolytica OX=5759 GN=EHI_167300 PE=4 SV=1	C4MAF9	EHI_167300	24 kDa	89.199	13.674	6.52326
90 kDa heat shock protein, putative OS=Entamoeba histolytica OX=5759 GN=EHI_163480 PE=3 SV=1	C4M3S9	EHI_163480	81 kDa	2.4607	0.37983	6.47842
Ribosome biogenesis protein BOP1 homolog OS=Entamoeba histolytica OX=5759 GN=EHI_163740 PE=3 SV=1	C4M3V4	EHI_163740	68 kDa	2.4607	0.37983	6.47842
Grainin 2 OS=Entamoeba histolytica OX=5759 GN=grainin 2 PE=2 SV=1	Q9NJW1	EHI_167310	24 kDa	110.73	18.232	6.07339
Uncharacterized protein OS=Entamoeba histolytica OX=5759 GN=EHI_105120 PE=4 SV=1	C4M117	EHI_105120	37 kDa	6.1516	1.1395	5.39851
Uncharacterized protein OS=Entamoeba histolytica OX=5759 GN=EHI_021460 PE=4 SV=1	C4M060	EHI_021460	82 kDa	1.8455	0.37983	4.85875
DnaJ family protein OS=Entamoeba histolytica OX=5759 GN=EHI_151260 PE=3 SV=1	C4LSG9	EHI_151260	45 kDa	1.8455	0.37983	4.85875
Uncharacterized protein OS=Entamoeba histolytica OX=5759 GN=EHI_139010 PE=4 SV=1	C4M4J1	EHI_139010	19 kDa	1.8455	0.37983	4.85875
H/ACA ribonucleoprotein complex subunit OS=Entamoeba histolytica OX=5759 GN=EHI_194040 PE=3 SV=1	C4LZT0	EHI_194040	19 kDa	1.8455	0.37983	4.85875
Uncharacterized protein OS=Entamoeba histolytica OX=5759 GN=EHI_075200 PE=4 SV=1	B1N4P2	EHI_075200	28 kDa	1.8455	0.37983	4.85875
Grainin, putative OS=Entamoeba histolytica OX=5759 GN=EHI_060380 PE=4 SV=1	C4M6J3	EHI_060380	25 kDa	4.9213	1.1395	4.31882
Histolysain OS=Entamoeba histolytica OX=5759 GN=CPP2 PE=1 SV=1	Q01958	EHI_033710	35 kDa	3.0758	0.75967	4.04886
40S ribosomal protein S10, putative OS=Entamoeba histolytica OX=5759 GN=EHI_197030 PE=4 SV=1	C4LVC0	EHI_197030	15 kDa	3.0758	0.75967	4.04886
Actinin-like protein, putative OS=Entamoeba histolytica OX=5759 GN=EHI_164430 PE=4 SV=1	C4M1S5 (+1)	EHI_164430	54 kDa	30.758	7.9765	3.85608
Interaptin, putative OS=Entamoeba histolytica OX=5759 GN=EHI_148910 PE=4 SV=1	C4LT58	EHI_148910	135 kDa	4.3061	1.1395	3.77894
Cysteine proteinase 1, putative OS=Entamoeba histolytica OX=5759 GN=EHI_074180 PE=3 SV=1	C4M307	EHI_074180	35 kDa	4.9213	1.5193	3.23919
Lysozyme, putative OS=Entamoeba histolytica OX=5759 GN=EHI_096570 PE=2 SV=1	C4LWG9	EHI_096570	23 kDa	2.4607	0.75967	3.23917
EF-hand calcium-binding domain containing protein OS=Entamoeba histolytica OX=5759 GN=EHI_197510 PE=2 SV=1	C4LVG7	EHI_197510	30 kDa	2.4607	0.75967	3.23917
Uncharacterized protein OS=Entamoeba histolytica OX=5759 GN=EHI_098830 PE=4 SV=1	C4M876	EHI_098830	161 kDa	2.4607	0.75967	3.23917
Pescadillo homolog OS=Entamoeba histolytica OX=5759 GN=EHI_009860 PE=3 SV=1	C4M0Q1	EHI_009860	63 kDa	2.4607	0.75967	3.23917
Grainin, putative OS=Entamoeba histolytica OX=5759 GN=EHI_120360 PE=4 SV=1	B1N4A1	EHI_120360	25 kDa	7.382	2.279	3.23914
3-oxo-5-alpha-steroid 4-dehydrogenase domain-containing protein OS=Entamoeba histolytica OX=5759 GN=EHI_076870 PE=2 SV=1	C4M2S8	EHI_076870	34 kDa	3.691	1.1395	3.23914
Chaperonin 1 60 kDa OS=Entamoeba histolytica OX=5759 GN=cpn60 PE=3 SV=1	O15782	EHI_178570	57 kDa	3.691	1.1395	3.23914
60S ribosomal protein L34, putative OS=Entamoeba histolytica OX=5759 GN=EHI_167050 PE=3 SV=1	C4LYA7 (+1)	EHI_167050	15 kDa	1.2303	0.37983	3.23908
RING-type domain-containing protein OS=Entamoeba histolytica OX=5759 GN=EHI_193090 PE=4 SV=1	C4M9B1	EHI_193090	65 kDa	1.2303	0.37983	3.23908
40S ribosomal protein S19, putative OS=Entamoeba histolytica OX=5759 GN=EHI_198740 PE=3 SV=1	C4LWS0 (+1)	EHI_198740	18 kDa	1.2303	0.37983	3.23908
Xaa-Pro dipeptidase, putative OS=Entamoeba histolytica OX=5759 GN=EHI_010070 PE=4 SV=1	C4M0S1	EHI_010070	54 kDa	1.2303	0.37983	3.23908
MutT/nudix family protein OS=Entamoeba histolytica OX=5759 GN=EHI_098250 PE=3 SV=1	C4LXA8	EHI_098250	33 kDa	1.2303	0.37983	3.23908
Uncharacterized protein OS=Entamoeba histolytica OX=5759 GN=EHI_035670 PE=4 SV=1	C4LXZ7	EHI_035670	15 kDa	1.2303	0.37983	3.23908
Nucleoside transporter, putative OS=Entamoeba histolytica OX=5759 GN=EHI_110730 PE=3 SV=1	C4LUC0	EHI_110730	56 kDa	1.2303	0.37983	3.23908
Sulfate adenylyltransferase OS=Entamoeba histolytica OX=5759 GN=EHI_197160 PE=2 SV=1	C4LVD3	EHI_197160	48 kDa	9.2275	3.0387	3.03666
40S ribosomal protein S17, putative OS=Entamoeba histolytica OX=5759 GN=EHI_009810 PE=3 SV=1	C4M0P7	EHI_009810	14 kDa	26.452	8.7362	3.02786
40S ribosomal protein S17, putative OS=Entamoeba histolytica OX=5759 GN=EHI_135060 PE=3 SV=1	C4M0Z2	EHI_135060	14 kDa	30.758	10.256	2.99902
RNA recognition motif domain containing protein OS=Entamoeba histolytica OX=5759 GN=EHI_026440 PE=4 SV=1	C4M5W4	EHI_026440	29 kDa	6.7668	2.279	2.9692
70 kDa heat shock protein, putative OS=Entamoeba histolytica OX=5759 GN=EHI_199590 PE=3 SV=1	C4M770	EHI_199590	73 kDa	20.3	6.837	2.96914
60S ribosomal protein L26, putative OS=Entamoeba histolytica OX=5759 GN=EHI_152570 PE=2 SV=1	C4LSU3	EHI_152570	24 kDa	4.3061	1.5193	2.83427
40S ribosomal protein S20, putative OS=Entamoeba histolytica OX=5759 GN=EHI_140170 PE=3 SV=1	C4M466	EHI_140170	13 kDa	4.3061	1.5193	2.83427
GTP-binding nuclear protein OS=Entamoeba histolytica OX=5759 GN=EHI_148190 PE=2 SV=1	C4LSY9	EHI_148190	25 kDa	4.3061	1.5193	2.83427
EhRab11A protein OS=Entamoeba histolytica OX=5759 GN=EhRAB11A PE=2 SV=1	Q6AW60	EHI_005460	23 kDa	3.0758	1.1395	2.69925
Heat shock protein 70, putative OS=Entamoeba histolytica OX=5759 GN=EHI_198320 PE=3 SV=1	C4MA95	EHI_198320	63 kDa	3.0758	1.1395	2.69925
Uncharacterized protein OS=Entamoeba histolytica OX=5759 GN=EHI_185250 PE=4 SV=1	C4M3Z3	EHI_185250	50 kDa	3.0758	1.1395	2.69925
60S ribosomal protein L26, putative OS=Entamoeba histolytica OX=5759 GN=EHI_111570 PE=2 SV=1	C4M569	EHI_111570	24 kDa	4.9213	1.8992	2.59125
60S ribosomal protein L11, putative OS=Entamoeba histolytica OX=5759 GN=EHI_124300 PE=3 SV=1	C4LZG9 (+1)	EHI_124300	20 kDa	6.7668	2.6588	2.54506
Small GTPase Rab11B OS=Entamoeba histolytica OX=5759 GN=EhRab11B PE=2 SV=1	Q9BLE4	EHI_107250	24 kDa	3.691	1.5193	2.42941
Uncharacterized protein OS=Entamoeba histolytica OX=5759 GN=EHI_152940 PE=4 SV=1	C4LS87	EHI_152940	124 kDa	1.8455	0.75967	2.42934
WH2 domain-containing protein OS=Entamoeba histolytica OX=5759 GN=EHI_007000 PE=4 SV=1	C4M0H3	EHI_007000	51 kDa	1.8455	0.75967	2.42934
Ribosomal protein S29, putative OS=Entamoeba histolytica OX=5759 GN=EHI_030070 PE=3 SV=1	C4LW10	EHI_030070	6 kDa	1.8455	0.75967	2.42934
VWFA domain-containing protein OS=Entamoeba histolytica OX=5759 GN=EHI_096790 PE=4 SV=1	C4LWI9	EHI_096790	29 kDa	1.8455	0.75967	2.42934
40S ribosomal protein S12 OS=Entamoeba histolytica OX=5759 GN=EHI_186720 PE=3 SV=1	C4LVN9 (+1)	EHI_186720	15 kDa	1.8455	0.75967	2.42934
Uncharacterized protein OS=Entamoeba histolytica OX=5759 GN=EHI_197520 PE=4 SV=1	C4LVG8	EHI_197520	45 kDa	1.8455	0.75967	2.42934
40S ribosomal protein SA OS=Entamoeba histolytica OX=5759 GN=EHI_081410 PE=2 SV=1	C4M5A0	EHI_081410	29 kDa	17.84	7.5967	2.34839
40S ribosomal protein S15a, putative OS=Entamoeba histolytica OX=5759 GN=EHI_073600 PE=3 SV=1	C4LXM0	EHI_073600	15 kDa	4.3061	1.8992	2.26732
60S acidic ribosomal protein P2, putative OS=Entamoeba histolytica OX=5759 GN=EHI_138770 PE=3 SV=1	C4M4I3	EHI_138770	11 kDa	6.7668	3.0387	2.22687
DNAJ homolog subfamily A member 1, putative OS=Entamoeba histolytica OX=5759 GN=EHI_182520 PE=2 SV=1	C4LV33	EHI_182520	39 kDa	2.4607	1.1395	2.15946
Rab family GTPase (Fragment) OS=Entamoeba histolytica OX=5759 GN=EhRab2C PE=3 SV=1	Q5NT27	EHI_067850	26 kDa	2.4607	1.1395	2.15946
Aminoacyl-histidine dipeptidase, putative OS=Entamoeba histolytica OX=5759 GN=EHI_042170 PE=2 SV=1	C4M4H1	EHI_042170	57 kDa	2.4607	1.1395	2.15946
40S ribosomal protein S20, putative OS=Entamoeba histolytica OX=5759 GN=EHI_026410 PE=2 SV=1	C4M5V7	EHI_026410	13 kDa	2.4607	1.1395	2.15946
Copine, putative OS=Entamoeba histolytica OX=5759 GN=EHI_163260 PE=4 SV=1	C4MBJ7	EHI_163260	29 kDa	4.9213	2.279	2.15941
60S ribosomal protein L6, putative OS=Entamoeba histolytica OX=5759 GN=EHI_045300 PE=2 SV=1	C4LTE3	EHI_045300	23 kDa	27.682	12.914	2.14357
Ribosomal protein L23A, putative OS=Entamoeba histolytica OX=5759 GN=EHI_182850 PE=3 SV=1	C4LV64	EHI_182850	14 kDa	10.458	4.9378	2.11795
60S ribosomal protein L6, putative OS=Entamoeba histolytica OX=5759 GN=EHI_093580 PE=3 SV=1	C4LYF9	EHI_093580	23 kDa	26.452	12.535	2.11025
Heat shock protein 70, putative OS=Entamoeba histolytica OX=5759 GN=EHI_052860 PE=3 SV=1	C4M3S5	EHI_052860	72 kDa	39.986	18.992	2.10541
SNF7 family protein OS=Entamoeba histolytica OX=5759 GN=EHI_194400 PE=2 SV=1	C4LZV3	EHI_194400	28 kDa	11.073	5.3177	2.08229
60S ribosomal protein L30, putative OS=Entamoeba histolytica OX=5759 GN=EHI_065740 PE=3 SV=1	C4LZZ0	EHI_065740	12 kDa	3.0758	1.5193	2.02448
Uncharacterized protein OS=Entamoeba histolytica OX=5759 GN=EHI_161650 PE=4 SV=1	C4MBF6	EHI_161650	96 kDa	3.0758	1.5193	2.02448

## Sheet: 2ndT12Ex
The exclusive hits (the proteins which the QV in mock-HA samples are 0) from the second trial of TSPAN12-HA Co-IP Mass-spectrometry analysis
				Quantitative value (QV)
				(Normalized Total Spectra)
Identified Proteins	Accession Number	Alternate Accession Number	Molecular Weight	TSPAN12-HA	Mock-HA
Uncharacterized protein OS=Entamoeba histolytica OX=5759 GN=EHI_001100 PE=4 SV=1	C4M1J0	EHI_001100	55 kDa	114.97	0
40S ribosomal protein S6 OS=Entamoeba histolytica OX=5759 GN=EHI_000590 PE=2 SV=1	C4LZB0	EHI_000590	30 kDa	55.314	0
Protein tyrosine kinase domain-containing protein OS=Entamoeba histolytica OX=5759 GN=EHI_101280 PE=4 SV=1	C4M8B8	EHI_101280	134 kDa	31.453	0
Protein kinase domain-containing protein OS=Entamoeba histolytica OX=5759 GN=EHI_061870 PE=4 SV=1	C4MA57	EHI_061870	235 kDa	30.369	0
Proton-translocating NAD(P)(+) transhydrogenase OS=Entamoeba histolytica OX=5759 GN=EHI_055400 PE=4 SV=1	B1N4I3	EHI_055400	119 kDa	29.284	0
Uncharacterized protein OS=Entamoeba histolytica OX=5759 GN=EHI_091490 PE=4 SV=1	C4M9D7	EHI_091490	25 kDa	28.2	0
60S ribosomal protein L7, putative OS=Entamoeba histolytica OX=5759 GN=EHI_192110 PE=2 SV=1	C4M751	EHI_192110	26 kDa	22.777	0
Interaptin, putative OS=Entamoeba histolytica OX=5759 GN=EHI_148910 PE=4 SV=1	C4LT58	EHI_148910	135 kDa	21.692	0
Uncharacterized protein OS=Entamoeba histolytica OX=5759 GN=EHI_107790 PE=4 SV=1	C4M9J5	EHI_107790	22 kDa	17.354	0
Nucleolar GTP-binding protein 1 OS=Entamoeba histolytica OX=5759 GN=EHI_174940 PE=3 SV=1	C4LZL9	EHI_174940	76 kDa	13.015	0
Uncharacterized protein OS=Entamoeba histolytica OX=5759 GN=EHI_075690 PE=4 SV=1	C4M992	EHI_075690	24 kDa	9.7614	0
Pescadillo homolog OS=Entamoeba histolytica OX=5759 GN=EHI_009860 PE=3 SV=1	C4M0Q1	EHI_009860	63 kDa	9.7614	0
Ribosome biogenesis protein BOP1 homolog OS=Entamoeba histolytica OX=5759 GN=EHI_163740 PE=3 SV=1	C4M3V4	EHI_163740	68 kDa	9.7614	0
Nuclear pore protein, putative OS=Entamoeba histolytica OX=5759 GN=EHI_183510 PE=3 SV=1	C4M730	EHI_183510	186 kDa	7.5922	0
Galactose-inhibitable lectin, putative OS=Entamoeba histolytica OX=5759 GN=EHI_058330 PE=2 SV=1	C4M5G9	EHI_058330	32 kDa	7.5922	0
B30.2/SPRY domain-containing protein OS=Entamoeba histolytica OX=5759 GN=EHI_138060 PE=4 SV=1	C4LZG6	EHI_138060	31 kDa	7.5922	0
Uncharacterized protein OS=Entamoeba histolytica OX=5759 GN=EHI_050800 PE=4 SV=1	C4LTV0	EHI_050800	65 kDa	7.5922	0
Uncharacterized protein OS=Entamoeba histolytica OX=5759 GN=EHI_152940 PE=4 SV=1	C4LS87	EHI_152940	124 kDa	6.5076	0
Purine nucleoside phosphorylase, putative OS=Entamoeba histolytica OX=5759 GN=EHI_200080 PE=4 SV=1	C4M7M1	EHI_200080	35 kDa	6.5076	0
Thioredoxin, putative OS=Entamoeba histolytica OX=5759 GN=EHI_021560 PE=4 SV=1	C4M067	EHI_021560	43 kDa	6.5076	0
Uncharacterized protein OS=Entamoeba histolytica OX=5759 GN=EHI_040340 PE=4 SV=1	C4M2G3	EHI_040340	24 kDa	5.423	0
Tho2 domain-containing protein OS=Entamoeba histolytica OX=5759 GN=EHI_052850 PE=4 SV=1	C4M3S4	EHI_052850	87 kDa	5.423	0
Uncharacterized protein OS=Entamoeba histolytica OX=5759 GN=EHI_153030 PE=4 SV=1	B1N2D5	EHI_153030	80 kDa	5.423	0
Cell surface protease gp63, putative OS=Entamoeba histolytica OX=5759 GN=EHI_042870 PE=3 SV=1	C4M655	EHI_042870	76 kDa	5.423	0
Uncharacterized protein OS=Entamoeba histolytica OX=5759 GN=EHI_137920 PE=4 SV=1	C4LZF3	EHI_137920	56 kDa	4.3384	0
Rab family GTPase OS=Entamoeba histolytica OX=5759 GN=EhRabC1 PE=2 SV=1	Q9BLF2	EHI_153690	22 kDa	4.3384	0
Uridine/cytidine kinase OS=Entamoeba histolytica OX=5759 GN=EHI_051730 PE=4 SV=1	C4LY69 (+1)	EHI_051730	45 kDa	4.3384	0
Beta2-COP (Fragment) OS=Entamoeba histolytica OX=5759 GN=EHI_088220 PE=4 SV=1	Q1EQ38	EHI_088220	104 kDa	4.3384	0
Tyrosine kinase, putative OS=Entamoeba histolytica OX=5759 GN=EHI_068160 PE=4 SV=1	C4LU09	EHI_068160	242 kDa	4.3384	0
AIG1 family protein OS=Entamoeba histolytica OX=5759 GN=EHI_089670 PE=4 SV=1	C4MBS5	EHI_089670	42 kDa	4.3384	0
Protein kinase domain containing protein OS=Entamoeba histolytica OX=5759 GN=EHI_201080 PE=4 SV=1	C4M6P7	EHI_201080	150 kDa	3.2538	0
Uncharacterized protein OS=Entamoeba histolytica OX=5759 GN=EHI_135800 PE=4 SV=1	C4M969	EHI_135800	57 kDa	3.2538	0
Helicase, putative OS=Entamoeba histolytica OX=5759 GN=EHI_053080 PE=4 SV=1	C4M3C6	EHI_053080	60 kDa	3.2538	0
Uncharacterized protein OS=Entamoeba histolytica OX=5759 GN=EHI_017010 PE=4 SV=1	C4MAK3	EHI_017010	52 kDa	3.2538	0
Uncharacterized protein OS=Entamoeba histolytica OX=5759 GN=EHI_110160 PE=4 SV=1	C4LU70	EHI_110160	54 kDa	3.2538	0
Superoxide dismutase OS=Entamoeba histolytica OX=5759 GN=EHI_159160 PE=2 SV=1	C4LX20 (+1)	EHI_159160	22 kDa	3.2538	0
Uncharacterized protein OS=Entamoeba histolytica OX=5759 GN=EHI_131130 PE=2 SV=1	C4LXI1	EHI_131130	46 kDa	3.2538	0
WD domain containing protein OS=Entamoeba histolytica OX=5759 GN=EHI_000520 PE=4 SV=1	C4LZA3	EHI_000520	47 kDa	3.2538	0
Protein MAK16 homolog OS=Entamoeba histolytica OX=5759 GN=EHI_198690 PE=3 SV=1	C4LWR5	EHI_198690	32 kDa	3.2538	0
Uncharacterized protein OS=Entamoeba histolytica OX=5759 GN=EHI_183160 PE=4 SV=1	C4LV89	EHI_183160	32 kDa	3.2538	0
Adenylate kinase OS=Entamoeba histolytica OX=5759 GN=EHI_135470 PE=3 SV=1	C4M9S5	EHI_135470	21 kDa	3.2538	0
Rab family GTPase OS=Entamoeba histolytica OX=5759 GN=EHI_146510 PE=3 SV=1	C4MA07	EHI_146510	22 kDa	2.1692	0
Immuno-dominant variable surface antigen OS=Entamoeba histolytica OX=5759 GN=EHI_015380 PE=4 SV=1	C4M0X6	EHI_015380	125 kDa	2.1692	0
WW domain-containing protein OS=Entamoeba histolytica OX=5759 GN=EHI_069220 PE=4 SV=1	C4LWL0	EHI_069220	150 kDa	2.1692	0
Ubiquitin-conjugating enzyme family protein OS=Entamoeba histolytica OX=5759 GN=EHI_049740 PE=4 SV=1	C4LUH3	EHI_049740	40 kDa	2.1692	0
UEV domain-containing protein OS=Entamoeba histolytica OX=5759 GN=EHI_135460 PE=4 SV=1	C4M9S4	EHI_135460	56 kDa	2.1692	0
Uncharacterized protein OS=Entamoeba histolytica OX=5759 GN=EHI_021190 PE=4 SV=1	C4M035	EHI_021190	39 kDa	2.1692	0
AP-1 complex subunit gamma OS=Entamoeba histolytica OX=5759 GN=EHI_196890 PE=3 SV=1	C4LVA7	EHI_196890	94 kDa	2.1692	0
Uncharacterized protein OS=Entamoeba histolytica OX=5759 GN=EHI_153160 PE=4 SV=1	C4LSA8	EHI_153160	68 kDa	2.1692	0
Uncharacterized protein OS=Entamoeba histolytica OX=5759 GN=EHI_175420 PE=4 SV=1	C4M3A9	EHI_175420	100 kDa	2.1692	0
Uncharacterized protein OS=Entamoeba histolytica OX=5759 GN=EHI_004370 PE=2 SV=1	C4LYQ0	EHI_004370	39 kDa	2.1692	0
Uncharacterized protein OS=Entamoeba histolytica OX=5759 GN=EHI_015230 PE=4 SV=1	C4M0W1	EHI_015230	62 kDa	2.1692	0
Uncharacterized protein OS=Entamoeba histolytica OX=5759 GN=EHI_002190 PE=4 SV=1	C4M821	EHI_002190	69 kDa	2.1692	0
Receptor protein kinase, putative OS=Entamoeba histolytica OX=5759 GN=EHI_037140 PE=4 SV=1	C4M7N9	EHI_037140	129 kDa	2.1692	0
Uncharacterized protein OS=Entamoeba histolytica OX=5759 GN=EHI_114200 PE=3 SV=1	C4M427	EHI_114200	60 kDa	2.1692	0
Protein transport protein SEC61 gamma subunit, putative OS=Entamoeba histolytica OX=5759 GN=EHI_048170 PE=3 SV=1	C4M4A8	EHI_048170	8 kDa	2.1692	0
Uncharacterized protein OS=Entamoeba histolytica OX=5759 GN=EHI_008610 PE=4 SV=1	C4M0M5	EHI_008610	44 kDa	2.1692	0
LIM zinc finger domain containing protein OS=Entamoeba histolytica OX=5759 GN=EHI_158150 PE=4 SV=1	C4M2D4	EHI_158150	36 kDa	2.1692	0
Nuclear pore protein, putative OS=Entamoeba histolytica OX=5759 GN=EHI_179400 PE=4 SV=1	C4M9Y0	EHI_179400	39 kDa	2.1692	0
Uncharacterized protein OS=Entamoeba histolytica OX=5759 GN=EHI_068670 PE=4 SV=1	C4LU57	EHI_068670	19 kDa	2.1692	0
Proteasome regulatory subunit, putative OS=Entamoeba histolytica OX=5759 GN=EHI_005870 PE=3 SV=1	C4M2M2	EHI_005870	33 kDa	2.1692	0
Serine/threonine-protein kinase 3, putative OS=Entamoeba histolytica OX=5759 GN=EHI_156670 PE=3 SV=1	C4MB14	EHI_156670	40 kDa	2.1692	0
Thioredoxin, putative OS=Entamoeba histolytica OX=5759 GN=EHI_170420 PE=4 SV=1	C4M7K9	EHI_170420	13 kDa	2.1692	0
Uncharacterized protein OS=Entamoeba histolytica OX=5759 GN=EHI_050590 PE=3 SV=1	C4LTT1	EHI_050590	57 kDa	2.1692	0
Ras-related protein Rab (Fragment) OS=Entamoeba histolytica OX=5759 GN=EhRabX11 PE=3 SV=1	Q5NT05	EHI_177520	23 kDa	2.1692	0
Uncharacterized protein OS=Entamoeba histolytica OX=5759 GN=EHI_178510 PE=4 SV=1	C4LUR7	EHI_178510	83 kDa	2.1692	0
WD domain containing protein OS=Entamoeba histolytica OX=5759 GN=EHI_130870 PE=4 SV=1	C4LXF5	EHI_130870	52 kDa	2.1692	0
Uncharacterized protein OS=Entamoeba histolytica OX=5759 GN=EHI_054170 PE=4 SV=1	C4M6U2	EHI_054170	64 kDa	2.1692	0
WD domain containing protein OS=Entamoeba histolytica OX=5759 GN=EHI_140750 PE=4 SV=1	C4M3P7	EHI_140750	87 kDa	2.1692	0
AIG1 family protein OS=Entamoeba histolytica OX=5759 GN=EHI_129470 PE=4 SV=1	C4MAB0	EHI_129470	34 kDa	2.1692	0
4-methyl-5(B-hydroxyethyl)-thiazol monophosphate biosynthesis enzyme, putative OS=Entamoeba histolytica OX=5759 GN=EHI_027600 PE=4 SV=1	C4M1U6	EHI_027600	20 kDa	2.1692	0
Uncharacterized protein OS=Entamoeba histolytica OX=5759 GN=EHI_186900 PE=4 SV=1	C4LVQ7 (+1)	EHI_186900	30 kDa	1.0846	0
Rab family GTPase OS=Entamoeba histolytica OX=5759 GN=EhRab1A PE=2 SV=1	Q9BLF3	EHI_108610	23 kDa	1.0846	0
Malate dehydrogenase, putative OS=Entamoeba histolytica OX=5759 GN=EHI_092450 PE=2 SV=1	C4LV07	EHI_092450	41 kDa	1.0846	0
Uncharacterized protein OS=Entamoeba histolytica OX=5759 GN=EHI_092220 PE=4 SV=1	C4LUY7	EHI_092220	151 kDa	1.0846	0
Uncharacterized protein OS=Entamoeba histolytica OX=5759 GN=EHI_178460 PE=4 SV=1	C4LUR2	EHI_178460	22 kDa	1.0846	0
Uncharacterized protein OS=Entamoeba histolytica OX=5759 GN=EHI_096360 PE=2 SV=1	C4LWE9	EHI_096360	51 kDa	1.0846	0
Uncharacterized protein OS=Entamoeba histolytica OX=5759 GN=EHI_166360 PE=4 SV=1	C4M7E3	EHI_166360	41 kDa	1.0846	0
Saposin B-type domain-containing protein OS=Entamoeba histolytica OX=5759 GN=EHI_048580 PE=4 SV=1	C4M2X1	EHI_048580	105 kDa	1.0846	0
G domain-containing protein OS=Entamoeba histolytica OX=5759 GN=EHI_011270 PE=4 SV=1	C4M7D6	EHI_011270	93 kDa	1.0846	0
Uncharacterized protein OS=Entamoeba histolytica OX=5759 GN=EHI_022970 PE=4 SV=1	C4LUL0	EHI_022970	20 kDa	1.0846	0
Tho2 domain-containing protein OS=Entamoeba histolytica OX=5759 GN=EHI_185590 PE=4 SV=1	C4M8D0	EHI_185590	117 kDa	1.0846	0
DnaJ family protein OS=Entamoeba histolytica OX=5759 GN=EHI_079720 PE=3 SV=1	C4M2K3	EHI_079720	46 kDa	1.0846	0
Phosphoglucomutase (alpha-D-glucose-1,6-bisphosphate-dependent) OS=Entamoeba histolytica OX=5759 GN=PGM PE=2 SV=1	C4LU66	EHI_110120	61 kDa	1.0846	0
GOLD domain-containing protein OS=Entamoeba histolytica OX=5759 GN=EHI_138080 PE=3 SV=1	C4LZG8	EHI_138080	23 kDa	1.0846	0
Uncharacterized protein OS=Entamoeba histolytica OX=5759 GN=EHI_174220 PE=4 SV=1	C4M269	EHI_174220	23 kDa	1.0846	0
Coatomer subunit gamma OS=Entamoeba histolytica OX=5759 GN=EHI_040700 PE=3 SV=1	Q1EQ36	EHI_040700	95 kDa	1.0846	0
UEV domain-containing protein OS=Entamoeba histolytica OX=5759 GN=EHI_194210 PE=4 SV=1	C4LZT6	EHI_194210	51 kDa	1.0846	0
Uncharacterized protein OS=Entamoeba histolytica OX=5759 GN=EHI_092490 PE=4 SV=1	C4LV11	EHI_092490	54 kDa	1.0846	0
40S ribosomal protein S21 OS=Entamoeba histolytica OX=5759 GN=EHI_126870 PE=3 SV=1	C4LWW3	EHI_126870	10 kDa	1.0846	0
UTP--glucose-1-phosphate uridylyltransferase OS=Entamoeba histolytica OX=5759 GN=EHI_000440 PE=3 SV=1	C4LZ95	EHI_000440	54 kDa	1.0846	0
Molybdopterin cofactor sulfurase, putative OS=Entamoeba histolytica OX=5759 GN=EHI_027700 PE=4 SV=1	C4M1V6	EHI_027700	53 kDa	1.0846	0
Uncharacterized protein OS=Entamoeba histolytica OX=5759 GN=EHI_099780 PE=4 SV=1	C4M6F8	EHI_099780	97 kDa	1.0846	0
DnaJ family protein OS=Entamoeba histolytica OX=5759 GN=EHI_183280 PE=4 SV=1	C4LV99	EHI_183280	38 kDa	1.0846	0
Uncharacterized protein OS=Entamoeba histolytica OX=5759 GN=EHI_069130 PE=4 SV=1	C4LWK2	EHI_069130	22 kDa	1.0846	0
START domain-containing protein OS=Entamoeba histolytica OX=5759 GN=EHI_080260 PE=4 SV=1	C4M8Y1	EHI_080260	26 kDa	1.0846	0
Uncharacterized protein OS=Entamoeba histolytica OX=5759 GN=EHI_124510 PE=4 SV=1	C4LZI7	EHI_124510	23 kDa	1.0846	0
Calcium-transporting ATPase OS=Entamoeba histolytica OX=5759 GN=EHI_016480 PE=3 SV=1	C4M3X0	EHI_016480	119 kDa	1.0846	0
Uncharacterized protein OS=Entamoeba histolytica OX=5759 GN=EHI_070680 PE=4 SV=1	C4M5S0	EHI_070680	56 kDa	1.0846	0
Uncharacterized protein OS=Entamoeba histolytica OX=5759 GN=EHI_125630 PE=4 SV=1	C4LVV1	EHI_125630	17 kDa	1.0846	0
Vacuolar protein sorting 26 OS=Entamoeba histolytica OX=5759 GN=EHI_162540 PE=4 SV=1	C4MAP0	EHI_162540	56 kDa	1.0846	0
Ribosome biogenesis regulatory protein OS=Entamoeba histolytica OX=5759 GN=EHI_098810 PE=3 SV=1	C4M883	EHI_098810	29 kDa	1.0846	0
Phosphoinositide phosphatase, putative OS=Entamoeba histolytica OX=5759 GN=EHI_141860 PE=4 SV=1	C4LW32	EHI_141860	68 kDa	1.0846	0
Uncharacterized protein OS=Entamoeba histolytica OX=5759 GN=EHI_035980 PE=4 SV=1	C4M7F7	EHI_035980	103 kDa	1.0846	0
Eukaryotic peptide chain release factor subunit 1, putative OS=Entamoeba histolytica OX=5759 GN=EHI_152750 PE=2 SV=1	C4LSV8	EHI_152750	53 kDa	1.0846	0
Uncharacterized protein OS=Entamoeba histolytica OX=5759 GN=EHI_177420 PE=4 SV=1	C4LY45	EHI_177420	53 kDa	1.0846	0
Uncharacterized protein OS=Entamoeba histolytica OX=5759 GN=EHI_138330 PE=4 SV=1	C4M3H6	EHI_138330	102 kDa	1.0846	0
Uncharacterized protein OS=Entamoeba histolytica OX=5759 GN=EHI_198660 PE=4 SV=1	C4LWR2	EHI_198660	27 kDa	1.0846	0
Uncharacterized protein OS=Entamoeba histolytica OX=5759 GN=EHI_125940 PE=4 SV=1	C4LVX9	EHI_125940	29 kDa	1.0846	0
Adapter-related protein complex 3 (AP-3) subunit, putative OS=Entamoeba histolytica OX=5759 GN=EHI_083430 PE=3 SV=1	B1N424	EHI_083430	98 kDa	1.0846	0
Ras GTPase-activating protein, putative OS=Entamoeba histolytica OX=5759 GN=EHI_105250 PE=4 SV=1	C4M129	EHI_105250	82 kDa	1.0846	0
Transporter, major facilitator family OS=Entamoeba histolytica OX=5759 GN=EHI_008110 PE=4 SV=1	B1N318	EHI_008110	56 kDa	1.0846	0
Proliferating-cell nucleolar antigen p120, putative OS=Entamoeba histolytica OX=5759 GN=EHI_198880 PE=3 SV=1	C4LWT4	EHI_198880	55 kDa	1.0846	0
Uncharacterized protein OS=Entamoeba histolytica OX=5759 GN=EHI_151220 PE=3 SV=1	C4LSG5	EHI_151220	87 kDa	1.0846	0
Ribosome assembly protein 3 OS=Entamoeba histolytica OX=5759 GN=EHI_194360 PE=3 SV=1	B1N365	EHI_194360	32 kDa	1.0846	0
60S ribosomal protein L24, putative OS=Entamoeba histolytica OX=5759 GN=EHI_174960 PE=3 SV=1	C4LZM1	EHI_174960	22 kDa	1.0846	0
Adenosylhomocysteinase OS=Entamoeba histolytica OX=5759 GN=EHI_068250 PE=2 SV=1	C4LU18	EHI_068250	52 kDa	1.0846	0
Myosin-2 heavy chain, putative OS=Entamoeba histolytica OX=5759 GN=EHI_014010 PE=4 SV=1	B1N2X4	EHI_014010	82 kDa	1.0846	0
Protein kinase domain containing protein OS=Entamoeba histolytica OX=5759 GN=EHI_118810 PE=4 SV=1	C4LYM9	EHI_118810	122 kDa	1.0846	0
Nuclear transport factor 2-like export factor 2, putative OS=Entamoeba histolytica OX=5759 GN=EHI_044880 PE=4 SV=1	C4LTA7	EHI_044880	15 kDa	1.0846	0
Glutamic acid-rich protein, putative OS=Entamoeba histolytica OX=5759 GN=EHI_082590 PE=4 SV=1	C4M6A8	EHI_082590	121 kDa	1.0846	0
Dipeptidyl-peptidase OS=Entamoeba histolytica OX=5759 GN=dpp PE=2 SV=1	Q9U593	EHI_136440	77 kDa	1.0846	0
Utp12 domain-containing protein OS=Entamoeba histolytica OX=5759 GN=EHI_054840 PE=4 SV=1	C4M2K2	EHI_054840	64 kDa	1.0846	0
Oxysterol binding protein, putative OS=Entamoeba histolytica OX=5759 GN=EHI_074110 PE=4 SV=1	C4M300	EHI_074110	57 kDa	1.0846	0
Pleckstrin homology (PH) domain containing protein OS=Entamoeba histolytica OX=5759 GN=EHI_117920 PE=4 SV=1	C4LYX6	EHI_117920	47 kDa	1.0846	0
Signal recognition particle receptor alpha subunit, putative OS=Entamoeba histolytica OX=5759 GN=EHI_200840 PE=3 SV=1	C4M3Y9	EHI_200840	54 kDa	1.0846	0
H/ACA ribonucleoprotein complex subunit OS=Entamoeba histolytica OX=5759 GN=EHI_194040 PE=3 SV=1	C4LZT0	EHI_194040	19 kDa	1.0846	0
Synapsin, putative OS=Entamoeba histolytica OX=5759 GN=EHI_127220 PE=3 SV=1	C4LWZ5	EHI_127220	36 kDa	1.0846	0
Uncharacterized protein OS=Entamoeba histolytica OX=5759 GN=EHI_040650 PE=4 SV=1	C4M5P4	EHI_040650	139 kDa	1.0846	0
Rab family GTPase (Fragment) OS=Entamoeba histolytica OX=5759 GN=EhRabX7 PE=3 SV=1	Q5NT09	EHI_118920	22 kDa	1.0846	0
60S ribosomal protein L39, putative OS=Entamoeba histolytica OX=5759 GN=EHI_044830 PE=3 SV=1	C4LTA2	EHI_044830	6 kDa	1.0846	0
V-SNARE protein VampH (Fragment) OS=Entamoeba histolytica OX=5759 GN=EHI_168380 PE=3 SV=1	Q1EPY4	EHI_168380	29 kDa	1.0846	0
Putative transcription enhancer protein OS=Entamoeba histolytica OX=5759 GN=EHI_140650 PE=3 SV=1	C4M3N7	EHI_140650	132 kDa	1.0846	0
Uncharacterized protein OS=Entamoeba histolytica OX=5759 GN=EHI_030410 PE=4 SV=1	C4M454	EHI_030410	40 kDa	1.0846	0
Saposin B-type domain-containing protein OS=Entamoeba histolytica OX=5759 GN=EHI_146810 PE=4 SV=1	C4MB36	EHI_146810	77 kDa	1.0846	0
Rho family GTPase OS=Entamoeba histolytica OX=5759 GN=EHI_135450 PE=3 SV=1	C4M9S3	EHI_135450	22 kDa	1.0846	0
F_actin_bund_C domain-containing protein OS=Entamoeba histolytica OX=5759 GN=EHI_103860 PE=4 SV=1	C4LVM8	EHI_103860	29 kDa	1.0846	0
3-ketoacyl-CoA synthase OS=Entamoeba histolytica OX=5759 GN=EHI_112870 PE=3 SV=1	C4M9M6	EHI_112870	54 kDa	1.0846	0
Peptidase, putative OS=Entamoeba histolytica OX=5759 GN=EHI_175020 PE=2 SV=1	C4LZM7	EHI_175020	42 kDa	1.0846	0
Threonyl-tRNA synthetase OS=Entamoeba histolytica OX=5759 GN=EHI_103730 PE=3 SV=1	C4LVL5	EHI_103730	78 kDa	1.0846	0
WD domain containing protein OS=Entamoeba histolytica OX=5759 GN=EHI_103620 PE=3 SV=1	C4LVK6	EHI_103620	45 kDa	1.0846	0
Uncharacterized protein OS=Entamoeba histolytica OX=5759 GN=EHI_161640 PE=4 SV=1	C4MBF5	EHI_161640	39 kDa	1.0846	0
Thioredoxin, putative OS=Entamoeba histolytica OX=5759 GN=EHI_042900 PE=4 SV=1	C4M658	EHI_042900	16 kDa	1.0846	0
Rab family GTPase (Fragment) OS=Entamoeba histolytica OX=5759 GN=EhRabX17 PE=3 SV=1	Q5NSZ9	EHI_042250	22 kDa	1.0846	0
Hemolysin-3, putative OS=Entamoeba histolytica OX=5759 GN=EHI_080730 PE=2 SV=1	C4M9P1	EHI_080730	32 kDa	1.0846	0
Uncharacterized protein OS=Entamoeba histolytica OX=5759 GN=EHI_178630 PE=4 SV=1	C4LUS8	EHI_178630	32 kDa	1.0846	0
Uncharacterized protein OS=Entamoeba histolytica OX=5759 GN=EHI_068130 PE=4 SV=1	C4LU07	EHI_068130	34 kDa	1.0846	0
Rubrerythrin, putative OS=Entamoeba histolytica OX=5759 GN=EHI_134810 PE=4 SV=1	C4M030	EHI_134810	21 kDa	1.0846	0
Protein kinase domain containing protein OS=Entamoeba histolytica OX=5759 GN=EHI_030400 PE=4 SV=1	C4M453	EHI_030400	39 kDa	1.0846	0
Ganglioside gm2 activator protein, putative OS=Entamoeba histolytica OX=5759 GN=EHI_151800 PE=4 SV=1	C4LSM1	EHI_151800	19 kDa	1.0846	0
FACT complex subunit OS=Entamoeba histolytica OX=5759 GN=EHI_109860 PE=3 SV=1	C4M3K5	EHI_109860	93 kDa	1.0846	0
Ribosome biogenesis protein NSA2 homolog OS=Entamoeba histolytica OX=5759 GN=EHI_099760 PE=2 SV=1	C4M6H0	EHI_099760	30 kDa	1.0846	0
Nucleoside diphosphate kinase, putative OS=Entamoeba histolytica OX=5759 GN=EHI_104360 PE=4 SV=1	C4LZ47	EHI_104360	24 kDa	1.0846	0
Uncharacterized protein OS=Entamoeba histolytica OX=5759 GN=EHI_152220 PE=4 SV=1	C4LSR0	EHI_152220	58 kDa	1.0846	0
FHA domain-containing protein OS=Entamoeba histolytica OX=5759 GN=EHI_129340 PE=4 SV=1	C4M9W7	EHI_129340	65 kDa	1.0846	0
WD domain containing protein OS=Entamoeba histolytica OX=5759 GN=EHI_151370 PE=4 SV=1	C4LSH9	EHI_151370	98 kDa	1.0846	0
Uncharacterized protein OS=Entamoeba histolytica OX=5759 GN=EHI_158220 PE=4 SV=1	C4M2E1	EHI_158220	42 kDa	1.0846	0
Long-chain-fatty-acid--CoA ligase, putative OS=Entamoeba histolytica OX=5759 GN=EHI_147010 PE=4 SV=1	C4M8T2	EHI_147010	77 kDa	1.0846	0
HEAT repeat-containing protein 1 OS=Entamoeba histolytica OX=5759 GN=EHI_198890 PE=3 SV=1	C4LWT5	EHI_198890	229 kDa	1.0846	0
Uncharacterized protein OS=Entamoeba histolytica OX=5759 GN=EHI_107330 PE=3 SV=1	C4M174	EHI_107330	33 kDa	1.0846	0
Uncharacterized protein OS=Entamoeba histolytica OX=5759 GN=EHI_111800 PE=4 SV=1	C4M578	EHI_111800	33 kDa	1.0846	0
LIM zinc finger domain containing protein OS=Entamoeba histolytica OX=5759 GN=EHI_022960 PE=3 SV=1	C4LUK9	EHI_022960	52 kDa	1.0846	0
Uncharacterized protein OS=Entamoeba histolytica OX=5759 GN=EHI_200800 PE=4 SV=1	C4M3Y5	EHI_200800	15 kDa	1.0846	0

## Sheet: 2ndT12En
The enriched hits (the proteins which the ratio of QV in TSPAN12-HA samples against in mock-HA samples are over 2.0) from the second trial of TSPAN12-HA Co-IP Mass-spectrometry analysis
				Quantitative value (QV)
				(Normalized Total Spectra)
Identified Proteins	Accession Number	Alternate Accession Number	Molecular Weight	TSPAN12-HA	Mock-HA	QV ratio (TSPAN12-HA samples vs mock-HA samples)
Uncharacterized protein OS=Entamoeba histolytica OX=5759 GN=EHI_131050 PE=2 SV=1	C4LXH3	EHI_131050	52 kDa	10.846	1.0086	10.7535
DEAD/DEAH box helicase, putative OS=Entamoeba histolytica OX=5759 GN=EHI_052790 PE=4 SV=1	C4M3R8	EHI_052790	57 kDa	9.7614	1.0086	9.67817
Tyrosine kinase, putative OS=Entamoeba histolytica OX=5759 GN=EHI_195050 PE=4 SV=1	C4M410	EHI_195050	190 kDa	8.6768	1.0086	8.60282
Dihydrothymine dehydrogenase OS=Entamoeba histolytica OX=5759 GN=EHI_012980 PE=3 SV=1	C4LX69	EHI_012980	99 kDa	7.5922	1.0086	7.52746
DNAJ homolog subfamily A member 1, putative OS=Entamoeba histolytica OX=5759 GN=EHI_182520 PE=2 SV=1	C4LV33	EHI_182520	39 kDa	6.5076	1.0086	6.45211
Rab family GTPase (Fragment) OS=Entamoeba histolytica OX=5759 GN=EhRab2C PE=3 SV=1	Q5NT27	EHI_067850	26 kDa	5.423	1.0086	5.37676
Uncharacterized protein OS=Entamoeba histolytica OX=5759 GN=EHI_122900 PE=4 SV=1	C4M5M1	EHI_122900	74 kDa	5.423	1.0086	5.37676
60S ribosomal protein L7, putative OS=Entamoeba histolytica OX=5759 GN=EHI_141990 PE=4 SV=1	C4LW44	EHI_141990	29 kDa	5.423	1.0086	5.37676
Cysteine protease binding protein family 8 OS=Entamoeba histolytica OX=5759 GN=cpbf8 PE=2 SV=1	C4M342	EHI_059830	99 kDa	5.423	1.0086	5.37676
Coatomer subunit beta' OS=Entamoeba histolytica OX=5759 GN=EHI_004590 PE=3 SV=1	Q1EQ29	EHI_004590	91 kDa	5.423	1.0086	5.37676
Uncharacterized protein OS=Entamoeba histolytica OX=5759 GN=EHI_098830 PE=4 SV=1	C4M876	EHI_098830	161 kDa	8.6768	2.0171	4.30162
3-ketoacyl-CoA synthase OS=Entamoeba histolytica OX=5759 GN=EHI_158240 PE=3 SV=1	C4M2E3	EHI_158240	57 kDa	4.3384	1.0086	4.30141
Aspartate ammonia-lyase, putative OS=Entamoeba histolytica OX=5759 GN=EHI_150390 PE=4 SV=1	C4M220	EHI_150390	52 kDa	4.3384	1.0086	4.30141
Ribosome assembly factor mrt4 OS=Entamoeba histolytica OX=5759 GN=EHI_102940 PE=3 SV=1	C4MAY8	EHI_102940	26 kDa	4.3384	1.0086	4.30141
Uncharacterized protein OS=Entamoeba histolytica OX=5759 GN=EHI_006840 PE=2 SV=1	C4M0F7	EHI_006840	26 kDa	4.3384	1.0086	4.30141
Alcohol dehydrogenase, putative OS=Entamoeba histolytica OX=5759 GN=EHI_088020 PE=3 SV=1	C4M6R1	EHI_088020	43 kDa	4.3384	1.0086	4.30141
Uncharacterized protein OS=Entamoeba histolytica OX=5759 GN=EHI_085060 PE=4 SV=1	C4M1L6	EHI_085060	77 kDa	4.3384	1.0086	4.30141
Centromere/microtubule binding protein cbf5, putative OS=Entamoeba histolytica OX=5759 GN=EHI_115300 PE=3 SV=1	C4M8E1	EHI_115300	54 kDa	14.1	4.0342	3.49512
Epimerase domain-containing protein OS=Entamoeba histolytica OX=5759 GN=EHI_098800 PE=2 SV=1	C4M882	EHI_098800	41 kDa	6.5076	2.0171	3.22622
Serine-threonine rich protein OS=Entamoeba histolytica OX=5759 GN=EHI_095870 PE=4 SV=1	C4M3E4	EHI_095870	104 kDa	13.015	4.0342	3.22617
3-oxo-5-alpha-steroid 4-dehydrogenase domain-containing protein OS=Entamoeba histolytica OX=5759 GN=EHI_076870 PE=2 SV=1	C4M2S8	EHI_076870	34 kDa	9.7614	3.0257	3.22616
Eukaryotic translation initiation factor 6 OS=Entamoeba histolytica OX=5759 GN=EIF6 PE=3 SV=1	C4M2Q1	EHI_006170	26 kDa	9.7614	3.0257	3.22616
WD domain containing protein OS=Entamoeba histolytica OX=5759 GN=EHI_035080 PE=4 SV=1	C4M4Z9	EHI_035080	46 kDa	9.7614	3.0257	3.22616
Cysteine protease binding protein family 1 OS=Entamoeba histolytica OX=5759 GN=cpbf1 PE=2 SV=1	C4M1X3	EHI_164800	101 kDa	3.2538	1.0086	3.22606
Uncharacterized protein OS=Entamoeba histolytica OX=5759 GN=EHI_114140 PE=4 SV=1	C4M421	EHI_114140	18 kDa	3.2538	1.0086	3.22606
G protein-coupled receptor 1 OS=Entamoeba histolytica OX=5759 GN=EHI_025100 PE=2 SV=1	Q5EHP7	EHI_025100	57 kDa	3.2538	1.0086	3.22606
ADF-H domain-containing protein OS=Entamoeba histolytica OX=5759 GN=EHI_118750 PE=4 SV=1	C4LYM3	EHI_118750	15 kDa	3.2538	1.0086	3.22606
Uncharacterized protein OS=Entamoeba histolytica OX=5759 GN=EHI_176160 PE=4 SV=1	C4MB23	EHI_176160	86 kDa	3.2538	1.0086	3.22606
Hybrid-cluster protein OS=Entamoeba histolytica OX=5759 GN=HCP PE=2 SV=1	Q8WR14	EHI_004600	60 kDa	3.2538	1.0086	3.22606
Uncharacterized protein OS=Entamoeba histolytica OX=5759 GN=EHI_182730 PE=2 SV=1	C4LV54	EHI_182730	19 kDa	3.2538	1.0086	3.22606
DEAD/DEAH box helicase, putative OS=Entamoeba histolytica OX=5759 GN=EHI_125170 PE=4 SV=1	C4M620	EHI_125170	123 kDa	3.2538	1.0086	3.22606
Signal peptidase, putative OS=Entamoeba histolytica OX=5759 GN=EHI_031250 PE=3 SV=1	C4M4K7	EHI_031250	38 kDa	3.2538	1.0086	3.22606
Rho GDP exchange inhibitor, putative OS=Entamoeba histolytica OX=5759 GN=EHI_147570 PE=3 SV=1	C4M6L6	EHI_147570	20 kDa	3.2538	1.0086	3.22606
Rab family GTPase (Fragment) OS=Entamoeba histolytica OX=5759 GN=EhRabX31 PE=2 SV=1	Q5NSY5	EHI_040310	21 kDa	3.2538	1.0086	3.22606
Threonine dehydratase OS=Entamoeba histolytica OX=5759 GN=EhTD2 PE=2 SV=1	C4LUI9	EHI_049910	47 kDa	3.2538	1.0086	3.22606
Nucleolar phosphoprotein Nopp34, putative OS=Entamoeba histolytica OX=5759 GN=EHI_068680 PE=4 SV=1	C4LU58	EHI_068680	18 kDa	3.2538	1.0086	3.22606
Xaa-Pro dipeptidase, putative OS=Entamoeba histolytica OX=5759 GN=EHI_010070 PE=4 SV=1	C4M0S1	EHI_010070	54 kDa	3.2538	1.0086	3.22606
Actophorin, putative OS=Entamoeba histolytica OX=5759 GN=EHI_197480 PE=2 SV=1	C4LVG4	EHI_197480	16 kDa	3.2538	1.0086	3.22606
Polyadenylate-binding protein, putative OS=Entamoeba histolytica OX=5759 GN=EHI_033250 PE=4 SV=1	C4M6Y2	EHI_033250	59 kDa	14.1	5.0428	2.79607
SnoRNA binding protein, putative OS=Entamoeba histolytica OX=5759 GN=EHI_183900 PE=3 SV=1	C4MAW3	EHI_183900	57 kDa	24.946	9.077	2.74826
Uncharacterized protein OS=Entamoeba histolytica OX=5759 GN=EHI_140740 PE=4 SV=1	C4M3P6	EHI_140740	52 kDa	10.846	4.0342	2.68851
Coronin OS=Entamoeba histolytica OX=5759 GN=EHI_083590 PE=3 SV=1	C4M943	EHI_083590	48 kDa	5.423	2.0171	2.68851
Eukaryotic translation elongation factor 1 gamma, putative OS=Entamoeba histolytica OX=5759 GN=EHI_119540 PE=4 SV=1	C4M7Y2	EHI_119540	18 kDa	5.423	2.0171	2.68851
Uncharacterized protein OS=Entamoeba histolytica OX=5759 GN=EHI_050510 PE=4 SV=1	C4LTS4	EHI_050510	42 kDa	5.423	2.0171	2.68851
60S ribosomal protein L36, putative OS=Entamoeba histolytica OX=5759 GN=EHI_124330 PE=3 SV=1	C4LZH1	EHI_124330	12 kDa	7.5922	3.0257	2.50924
Uncharacterized protein OS=Entamoeba histolytica OX=5759 GN=EHI_049670 PE=4 SV=1	C4LUG8	EHI_049670	94 kDa	7.5922	3.0257	2.50924
60S ribosomal protein L27a, putative OS=Entamoeba histolytica OX=5759 GN=EHI_069490 PE=2 SV=1	B1N3F8	EHI_069490	17 kDa	7.5922	3.0257	2.50924
NAD(FAD)-dependent dehydrogenase, putative OS=Entamoeba histolytica OX=5759 GN=EHI_099700 PE=4 SV=1	C4M6H3	EHI_099700	116 kDa	7.5922	3.0257	2.50924
Uncharacterized protein OS=Entamoeba histolytica OX=5759 GN=EHI_188850 PE=4 SV=1	C4M2V2	EHI_188850	26 kDa	7.5922	3.0257	2.50924
NPL domain-containing protein OS=Entamoeba histolytica OX=5759 GN=EHI_147550 PE=4 SV=1	C4M6L9	EHI_147550	31 kDa	7.5922	3.0257	2.50924
Small GTPase Rab11B OS=Entamoeba histolytica OX=5759 GN=EhRab11B PE=2 SV=1	Q9BLE4	EHI_107250	24 kDa	9.7614	4.0342	2.41966
Copine, putative OS=Entamoeba histolytica OX=5759 GN=EHI_163260 PE=4 SV=1	C4MBJ7	EHI_163260	29 kDa	9.7614	4.0342	2.41966
Phosphoglucomutase/phosphomannomutase family protein OS=Entamoeba histolytica OX=5759 GN=EHI_185280 PE=3 SV=1	C4M3Z6	EHI_185280	67 kDa	9.7614	4.0342	2.41966
EF-hand calcium-binding domain containing protein OS=Entamoeba histolytica OX=5759 GN=EHI_197510 PE=2 SV=1	C4LVG7	EHI_197510	30 kDa	18.438	8.0684	2.28521
90 kDa heat shock protein, putative OS=Entamoeba histolytica OX=5759 GN=EHI_163480 PE=3 SV=1	C4M3S9	EHI_163480	81 kDa	8.6768	4.0342	2.15081
GTP-binding protein OS=Entamoeba histolytica OX=5759 GN=EHI_075040 PE=3 SV=1	B1N4P1 (+1)	EHI_075040	21 kDa	8.6768	4.0342	2.15081
Uncharacterized protein OS=Entamoeba histolytica OX=5759 GN=EHI_177640 PE=2 SV=1	C4LY17	EHI_177640	56 kDa	4.3384	2.0171	2.15081
Rab family GTPase (Fragment) OS=Entamoeba histolytica OX=5759 GN=EhRab2B PE=3 SV=1	Q5NT28	EHI_046390	24 kDa	4.3384	2.0171	2.15081
Uncharacterized protein OS=Entamoeba histolytica OX=5759 GN=EHI_104580 PE=4 SV=1	C4LZ67	EHI_104580	29 kDa	4.3384	2.0171	2.15081
Ribosome biogenesis protein WDR12 homolog OS=Entamoeba histolytica OX=5759 GN=EHI_118030 PE=3 SV=1	C4LYY7	EHI_118030	45 kDa	4.3384	2.0171	2.15081
WW domain-containing protein OS=Entamoeba histolytica OX=5759 GN=EHI_068340 PE=4 SV=1	C4LU27	EHI_068340	91 kDa	4.3384	2.0171	2.15081
MutT/nudix family protein OS=Entamoeba histolytica OX=5759 GN=EHI_098250 PE=3 SV=1	C4LXA8	EHI_098250	33 kDa	4.3384	2.0171	2.15081
Rab family GTPase (Fragment) OS=Entamoeba histolytica OX=5759 GN=EhRab8B PE=3 SV=1	Q5NT43	EHI_127380	23 kDa	4.3384	2.0171	2.15081
Aminoacyl-histidine dipeptidase, putative OS=Entamoeba histolytica OX=5759 GN=EHI_042170 PE=2 SV=1	C4M4H1	EHI_042170	57 kDa	13.015	6.0513	2.15078
Rab GDP dissociation inhibitor OS=Entamoeba histolytica OX=5759 GN=EHI_167060 PE=2 SV=1	B1N309 (+1)	EHI_167060	49 kDa	6.5076	3.0257	2.15078
WD repeat protein 2, putative OS=Entamoeba histolytica OX=5759 GN=EHI_142190 PE=4 SV=1	B1N2S4 (+1)	EHI_142190	65 kDa	6.5076	3.0257	2.15078
Short chain dehydrogenase family protein OS=Entamoeba histolytica OX=5759 GN=EHI_165070 PE=3 SV=1	C4M1Y9	EHI_165070	37 kDa	6.5076	3.0257	2.15078
Uncharacterized protein OS=Entamoeba histolytica OX=5759 GN=EHI_169970 PE=4 SV=1	C4M1B9	EHI_169970	43 kDa	2.1692	1.0086	2.1507
WD domain containing protein OS=Entamoeba histolytica OX=5759 GN=EHI_118780 PE=4 SV=1	C4LYM6	EHI_118780	38 kDa	2.1692	1.0086	2.1507
Uncharacterized protein OS=Entamoeba histolytica OX=5759 GN=EHI_150120 PE=4 SV=1	C4M215	EHI_150120	15 kDa	2.1692	1.0086	2.1507
Uncharacterized protein OS=Entamoeba histolytica OX=5759 GN=EHI_142960 PE=4 SV=1	C4M6D2	EHI_142960	61 kDa	2.1692	1.0086	2.1507
Uncharacterized protein OS=Entamoeba histolytica OX=5759 GN=EHI_175040 PE=4 SV=1	C4LZM9	EHI_175040	67 kDa	2.1692	1.0086	2.1507
AAA_28 domain-containing protein OS=Entamoeba histolytica OX=5759 GN=EHI_095850 PE=4 SV=1	C4M3E2 (+1)	EHI_095850	27 kDa	2.1692	1.0086	2.1507
Uncharacterized protein OS=Entamoeba histolytica OX=5759 GN=EHI_008630 PE=4 SV=1	C4M0M7	EHI_008630	69 kDa	2.1692	1.0086	2.1507
Uncharacterized protein OS=Entamoeba histolytica OX=5759 GN=EHI_182860 PE=4 SV=1	C4LV65	EHI_182860	47 kDa	2.1692	1.0086	2.1507
Cell division cycle protein 48, putative OS=Entamoeba histolytica OX=5759 GN=EHI_045120 PE=4 SV=1	C4LTC5	EHI_045120	88 kDa	2.1692	1.0086	2.1507
Lysine--tRNA ligase OS=Entamoeba histolytica OX=5759 GN=EHI_047810 PE=1 SV=1	C4M7X2	EHI_047810	87 kDa	2.1692	1.0086	2.1507
Actin, putative OS=Entamoeba histolytica OX=5759 GN=EHI_163580 PE=3 SV=1	C4M3T9	EHI_163580	41 kDa	2.1692	1.0086	2.1507
Uncharacterized protein OS=Entamoeba histolytica OX=5759 GN=EHI_058110 PE=4 SV=1	C4M8B2	EHI_058110	71 kDa	2.1692	1.0086	2.1507
Uncharacterized protein OS=Entamoeba histolytica OX=5759 GN=EHI_086380 PE=4 SV=1	C4M8Y6	EHI_086380	35 kDa	2.1692	1.0086	2.1507
Uncharacterized protein OS=Entamoeba histolytica OX=5759 GN=EHI_180340 PE=4 SV=1	C4M284	EHI_180340	35 kDa	2.1692	1.0086	2.1507
RING-type domain-containing protein OS=Entamoeba histolytica OX=5759 GN=EHI_193090 PE=4 SV=1	C4M9B1	EHI_193090	65 kDa	2.1692	1.0086	2.1507
Proteasome regulatory subunit, putative OS=Entamoeba histolytica OX=5759 GN=EHI_030170 PE=3 SV=1	C4M451	EHI_030170	36 kDa	2.1692	1.0086	2.1507
Rac-like GTP-binding protein RAC2, putative OS=Entamoeba histolytica OX=5759 GN=EHI_013650 PE=3 SV=1	B1N5I9	EHI_013650	28 kDa	2.1692	1.0086	2.1507
B30.2/SPRY domain-containing protein OS=Entamoeba histolytica OX=5759 GN=EHI_187140 PE=2 SV=1	C4LVT1	EHI_187140	37 kDa	2.1692	1.0086	2.1507
Helicase, putative OS=Entamoeba histolytica OX=5759 GN=EHI_151600 PE=4 SV=1	C4LSK1	EHI_151600	47 kDa	2.1692	1.0086	2.1507
G protein alpha subunit, putative OS=Entamoeba histolytica OX=5759 GN=EHI_140350 PE=1 SV=1	C4M483	EHI_140350	40 kDa	2.1692	1.0086	2.1507
Endoplasmic reticulum transmembrane protein OS=Entamoeba histolytica OX=5759 GN=EHI_195140 PE=3 SV=1	C4M417	EHI_195140	18 kDa	2.1692	1.0086	2.1507
Uncharacterized protein OS=Entamoeba histolytica OX=5759 GN=EHI_138470 PE=4 SV=1	C4M3I9	EHI_138470	19 kDa	2.1692	1.0086	2.1507
DEAD/DEAH box helicase, putative OS=Entamoeba histolytica OX=5759 GN=EHI_036900 PE=2 SV=1	C4M9V7	EHI_036900	48 kDa	2.1692	1.0086	2.1507
Vacuolar protein sorting 35 OS=Entamoeba histolytica OX=5759 GN=Vps35-1 PE=3 SV=2	Q6Y0Y5	EHI_002990	87 kDa	2.1692	1.0086	2.1507
B-keto acyl reductase, putative OS=Entamoeba histolytica OX=5759 GN=EHI_163540 PE=3 SV=1	C4M3T5	EHI_163540	37 kDa	2.1692	1.0086	2.1507
Uncharacterized protein OS=Entamoeba histolytica OX=5759 GN=EHI_179830 PE=4 SV=1	C4M634	EHI_179830	69 kDa	2.1692	1.0086	2.1507
Mitogen-activated protein kinase OS=Entamoeba histolytica OX=5759 GN=EHI_073650 PE=2 SV=1	Q6SCK6	EHI_073650	40 kDa	2.1692	1.0086	2.1507
Calcium-dependent protein kinase 2, putative OS=Entamoeba histolytica OX=5759 GN=EHI_137120 PE=4 SV=1	B1N3W3 (+1)	EHI_137120	46 kDa	2.1692	1.0086	2.1507
Uncharacterized protein OS=Entamoeba histolytica OX=5759 GN=EHI_025890 PE=4 SV=1	B1N4D8	EHI_025890	26 kDa	2.1692	1.0086	2.1507
Actin-binding protein, cofilin/tropomyosin family OS=Entamoeba histolytica OX=5759 GN=EHI_168340 PE=2 SV=1	C4M4P4	EHI_168340	16 kDa	2.1692	1.0086	2.1507
Nuclear transport factor 2, putative OS=Entamoeba histolytica OX=5759 GN=EHI_182470 PE=4 SV=1	C4LVA2	EHI_182470	14 kDa	2.1692	1.0086	2.1507
RNA recognition motif domain containing protein OS=Entamoeba histolytica OX=5759 GN=EHI_174980 PE=4 SV=1	C4LZM3	EHI_174980	21 kDa	2.1692	1.0086	2.1507
Histone H4 OS=Entamoeba histolytica OX=5759 GN=EHI_023230 PE=3 SV=1	C4LUN4	EHI_023230	13 kDa	2.1692	1.0086	2.1507
Protein transport protein SEC23 OS=Entamoeba histolytica OX=5759 GN=EHI_008730 PE=3 SV=1	Q1EQ50	EHI_008730	81 kDa	2.1692	1.0086	2.1507
Transcription factor BTF3, putative OS=Entamoeba histolytica OX=5759 GN=EHI_198870 PE=4 SV=1	C4LWT3	EHI_198870	19 kDa	2.1692	1.0086	2.1507

[truncated: 18 more sheets: 3rdT12Ex, 3rdT12En, 1stT13Ex, 1stT13En, 2ndT13Ex, 3rdT13Ex, 2ndT13En, 3rdT13En, 1stTBP55Ex, 1stTBP55En, 2ndTBP55Ex, 2ndTBP55En, 3rdTBP55Ex, 3rdTBP55En, 1stEhinteraptinEx, 1stEhinteraptinEn, 2ndEhinteraptinEx, 2ndEhinteraptinEn]
