# Supplementary material for: Tetraspanin-enriched microdomains play an important role in pathogenesis in the protozoan parasite Entamoeba histolytica
Source: PLoS Pathog. 2024 Oct 3;20(10):e1012151. doi: 10.1371/journal.ppat.1012151 (PMC11478834; doi:10.1371/journal.ppat.1012151)
Supplement: S2 File — (XLSX) [file ppat.1012151.s017.xlsx]

## Sheet: Sheet1
Primer sets
For overexpressing strains
TSPAN4	Forward	5’- (GTTAGATCTATGGTTAGTAAACTTGAACTA)-3’
	Reverse	5’- (GAAAGATCTTTCATCTTTGTTATCTCC)-3’
TSPAN12	Forward	5’- (GTTAGATCTATGCCATCAACCAAACGT)-3’
	Reverse	5’- (GAAAGATCTTTCCTCAATGTTTTCACTAAACTC)-3’
TSPAN13	Forward	5’- (GTTAGATCTATGCCATTTGGTATAACA)-3’
	Reverse	5’- (GAAAGATCTTTCCATTAATGGTTCTGT)-3’
TBP55	Forward	5’- (GTTAGATCTATGCGAGGAATTATTGGT)-3’
	Reverse	5’- (GAACTCGAGCTACTCTTGGAATAAAGAATTTTG)-3’
Ehinteraptin	Forward	5’- (GTTAGATCTATGGAGGAAATTACTAAGGAAAG)-3’
	Reverse	5’- (GAACTCGAGTTAGTGAAACGATGGTGGTA)-3’
For gene silencing strains
tspan4gs	Forward	5’- (CAGAGGCCTATGGTTAGTAAACTTGAACTATC)-3’
	Reverse	5’- (AATGAGCTCTTTTCCATCCACAACAATG)-3’
tspan12gs	Forward	5’- (GTTAGGCCTATGCCATCAACCAAACGT)-3’
	Reverse	5’- (GAAGAGCTCATCATTTTGAGAATATGCCTTCC)-3’
tspan13gs	Forward	5’- (GTTAGGCCTATGCCATTTGGTATAACAATT)-3’
	Reverse	5’- (GAAGAGCTCATCATAACATGCAACTTTTCTATC)-3’
tbp55gs	Forward	5’- (GTTAGGCCTATGCGAGGAATTATTGGT)-3’
	Reverse	5’- (GAAGAGCTCACGACATATTTTACCTGTTTC)-3’
For RT-PCR
TSPAN4	Forward	5’- (CCATTGTTGTGGATGGAAAA)-3’
	Reverse	5’- (TTATTCATCTTTGTTATCTCCATG)-3’
TSPAN12	Forward	5’- (GTGGATGGAAGGCATATTC)-3’
	Reverse	5’- (TTATTCCTCAATGTTTTCACTAAAC)-3’
TSPAN13	Forward	5’- (AAGGTATTCGACGTGAAATTAAT)-3’
	Reverse	5’- (TTATTCCATTAATGGTTCTGTATTTT)-3’
TBP55	Forward	5’- (ATCTCCAGATGATAAAGAAGCA)-3’
	Reverse	5’- (CTACTCTTGGAATAAAGAATTTTGTG)-3’
RNA polymerase II	Forward	5’- (GATCCAACATATCCTAAAACAACA)-3’
	Reverse	5’- (TCAATTATTTTCTGACCCGTCTTC)-3’
