# Supplementary material for: Tetraspanin-enriched microdomains play an important role in pathogenesis in the protozoan parasite Entamoeba histolytica
Source: PLoS Pathog. 2024 Oct 3;20(10):e1012151. doi: 10.1371/journal.ppat.1012151 (PMC11478834; doi:10.1371/journal.ppat.1012151)
Supplement: S1 Dataset — (XLSX) [file ppat.1012151.s018.xlsx]

## Sheet: Figure 5B
	Percentage of adherent cells(%)
Strains	1st trial	2nd trial	3rd trial	4th trial	5th trial	Mean	SD
tspan4gs	55.8174	46.5913	43.7027	44.0792	42.7602	46.5901	5.34913
tspan12gs	60.4198	53.8625	48.2593	45.936	44.6338	50.6223	6.51721
tspan13gs	53.7902	44.3182	52.428	42.3263	40.2366	46.6199	6.11609
psAP2	51.5912	49.7039	46.2139	42.4856	42.1381	46.4266	4.22439

## Sheet: Figure 5C
	Percentage of adherent cells(%)
	TSPAN4-HA	TSPAN12-HA	TSPAN13-HA	HA-mock
Trial 1	39	21.2	38.9	49.1
Trial 2	43.2	30.8	37.4	47.8
Trial 3	41.9	25.1	19.7	65.3
Trial 4	28.6	24.8	21.7	36.8
S.D.	6.62036	3.96768	10.1263	11.7435
Mean	38.175	25.475	29.425	49.75

## Sheet: Figure 5D
	Extracellular CP activity (% of control)
Strains	1st trial	2nd trial	3rd trial	Mean	SD
tspan4gs	131.472	93.1785	96.2906	106.98	21.2674
tspan12gs	38.5946	66.8019	46.3267	50.5744	14.5755
tspan13gs	52.1825	51.5762	47.5873	50.4487	2.49652
psAP2	100	100	100	100	0

## Sheet: Figure 5E
	Intracellular CP activity (% of control)
Strains	1st trial	2nd trial	3rd trial	Mean	SD
tspan4gs	88.5148	83.2311	98.3782	90.0414	7.68809
tspan12gs	59.0544	90.7728	85.526	78.451	17.0016
tspan13gs	50.4092	88.2059	110.095	81.2451	29.8924
psAP2	100	100	100	100	0

## Sheet: Figure 5F
	EVs CP activity (% of control)
Strains	1st trial	2nd trial	3rd trial	4th trial	mean	SD
tspan4gs	429.089	561.844	370.145	332.002	423.27	77.9598
tspan12gs	63.0893	118.1	159.158	69.7662	102.528	34.866
tspan13gs	89.5918	161.128	64.2554	44.8495	89.9561	39.3972
psAP2	100	100	100	100	100	0
